# Supplementary material for: 2-Benzyl-6-benz­yloxypyridazin-3(2H)-one
Source: Acta Crystallogr Sect E Struct Rep Online. 2011 Apr 7;67(Pt 5):o1042. doi: 10.1107/S1600536811011597 (PMC3089324; doi:10.1107/S1600536811011597)
Supplement: Supplementary file 2 [file e-67-o1042-Isup2.hkl]

# 
# h,k,l, Fc-squared, Fo-squared, sigma(Fo-squared) and status flag 
# 
data_I
_shelx_title ' shelx in C2/c' 
_shelx_refln_list_code          4 
_shelx_F_calc_maximum      318.40 
_exptl_crystal_F_000      1232.00 
_reflns_d_resolution_high  0.7595 
 
loop_ 
 _symmetry_equiv_pos_as_xyz 
 'x, y, z' 
 '-x, y, -z+1/2' 
 'x+1/2, y+1/2, z' 
 '-x+1/2, y+1/2, -z+1/2' 
 '-x, -y, -z' 
 'x, -y, z-1/2' 
 '-x+1/2, -y+1/2, -z' 
 'x+1/2, -y+1/2, z-1/2' 
 
_cell_length_a    32.7410 
_cell_length_b    10.9198 
_cell_length_c     8.1228 
_cell_angle_alpha  90.000 
_cell_angle_beta   95.922 
_cell_angle_gamma  90.000 
 
_shelx_F_squared_multiplier     1.000 
 
loop_ 
 _refln_index_h 
 _refln_index_k 
 _refln_index_l 
 _refln_F_squared_calc 
 _refln_F_squared_meas 
 _refln_F_squared_sigma 
 _refln_observed_status 
   2   0   0    14142.75    12548.55     63.87 o 
   4   0   0     5410.19     4688.71     77.23 o 
   6   0   0     9346.27     8442.21    114.27 o 
   8   0   0    58106.02    58570.55   1935.99 o 
  10   0   0    14349.45    14064.12    311.87 o 
  12   0   0    25960.80    26954.63    973.54 o 
  14   0   0     3580.68     3620.39     96.21 o 
  16   0   0     1198.62     1352.30     33.71 o 
  18   0   0     3308.91     3953.40    102.45 o 
  20   0   0     2775.05     2903.61    127.86 o 
  22   0   0        0.84       30.58     20.03 o 
  24   0   0       13.13       43.07     20.73 o 
  26   0   0      331.48      382.20     70.84 o 
  28   0   0      304.62      422.80     75.18 o 
  30   0   0      192.39      225.00     81.69 o 
  32   0   0      124.86      134.43     54.38 o 
  34   0   0     1782.44     2075.19     87.21 o 
  36   0   0     1171.46     1594.11    104.54 o 
  38   0   0      279.47      411.51    105.52 o 
  40   0   0       74.07       86.62     52.59 o 
  42   0   0      895.66      664.89    537.15 o 
   1   1   0      521.94      453.80      5.20 o 
   3   1   0       75.70       56.35      3.76 o 
   5   1   0      306.76      250.70      5.89 o 
   7   1   0     2469.77     2122.15     22.05 o 
   9   1   0     2865.53     2667.70     23.87 o 
  11   1   0     3750.07     3791.87     24.34 o 
  13   1   0      660.66      679.33     18.34 o 
  15   1   0     3981.00     4439.48     53.02 o 
  17   1   0     1364.88     1373.01     28.85 o 
  19   1   0     3940.24     3839.07    259.15 o 
  21   1   0      290.14      305.60     27.16 o 
  23   1   0        1.43        8.29      8.56 o 
  25   1   0      284.37      340.03     51.54 o 
  27   1   0       20.91       17.62     10.11 o 
  29   1   0      147.75      111.57     30.62 o 
  31   1   0       65.28       44.99     19.10 o 
  33   1   0     1895.20     2219.45     94.50 o 
  35   1   0      284.31      266.13     80.52 o 
  37   1   0      250.10      261.21     84.86 o 
  39   1   0      251.39      212.76     78.19 o 
  41   1   0      100.35       84.58     35.76 o 
   0   2   0    16599.17    16613.97    265.99 o 
   2   2   0     9762.53     9286.48    112.87 o 
   4   2   0     8751.54     8029.06    131.28 o 
   6   2   0      900.57      791.61     11.74 o 
   8   2   0    10292.82     9338.36    124.01 o 
  10   2   0     5633.45     5343.87     51.64 o 
  12   2   0     1892.64     1892.92     24.04 o 
  14   2   0     1587.11     1561.60     22.83 o 
  16   2   0      797.64      773.72     22.48 o 
  18   2   0       11.17       10.07      5.64 o 
  20   2   0      136.82      165.81     30.66 o 
  22   2   0     1380.59     1469.15     51.16 o 
  24   2   0     1690.70     1783.65     77.02 o 
  26   2   0     1550.14     1619.19     51.34 o 
  28   2   0      606.10      700.28     48.09 o 
  30   2   0      430.41      385.55     74.46 o 
  32   2   0        7.13       11.98     13.55 o 
  34   2   0      259.33      275.34     75.34 o 
  36   2   0      380.81      349.28     75.54 o 
  38   2   0      171.10      167.59     66.37 o 
  40   2   0        7.88       10.01      9.30 o 
  42   2   0      501.87      414.29    251.00 o 
   1   3   0      216.59      185.65      7.69 o 
   3   3   0      825.24      659.42     11.51 o 
   5   3   0       56.09       84.79      7.86 o 
   7   3   0        4.30        6.95      3.01 o 
   9   3   0      120.65      115.82     11.95 o 
  11   3   0     4814.46     4747.60     66.20 o 
  13   3   0     4236.43     4399.44     65.74 o 
  15   3   0     1421.83     1405.19     29.97 o 
  17   3   0     1249.33     1346.10     30.80 o 
  19   3   0      579.29      544.42     23.92 o 
  21   3   0      975.15      899.59     44.04 o 
  23   3   0        2.78        9.18      7.59 o 
  25   3   0      272.27      249.18     42.37 o 
  27   3   0     2250.51     2620.80     75.32 o 
  29   3   0       91.30      118.26     37.65 o 
  31   3   0      831.63      978.21     61.46 o 
  33   3   0     1033.90     1259.47     58.43 o 
  35   3   0      656.93      747.14     78.04 o 
  37   3   0      237.81      183.06     59.98 o 
  39   3   0      301.54      238.85     84.75 o 
  41   3   0        3.09       10.85     12.66 o 
   0   4   0     2220.93     2089.07     37.16 o 
   2   4   0    16807.21    16650.71    141.42 o 
   4   4   0    11096.10    10812.75    135.62 o 
   6   4   0     7026.64     6928.26     79.21 o 
   8   4   0      244.26      293.65     14.30 o 
  10   4   0      511.93      474.51     20.18 o 
  12   4   0    12639.83    14265.90    301.93 o 
  14   4   0      474.57      447.06     22.27 o 
  16   4   0       44.11       37.44     10.95 o 
  18   4   0      833.17      766.06     33.14 o 
  20   4   0      113.99      107.85     24.69 o 
  22   4   0       20.70       13.21      7.22 o 
  24   4   0     1849.64     1778.53    127.65 o 
  26   4   0      501.54      590.19     46.43 o 
  28   4   0        9.38       17.38     10.96 o 
  30   4   0      208.21      228.45     63.25 o 
  32   4   0      968.81     1149.20     63.09 o 
  34   4   0       16.28       16.01     12.26 o 
  36   4   0       15.61       12.04     10.93 o 
  38   4   0       54.73       30.95     21.20 o 
  40   4   0       29.81       15.66     14.96 o 
   1   5   0     1262.31     1259.78     19.26 o 
   3   5   0      799.66      785.86     18.22 o 
   5   5   0     5431.53     5792.49     79.99 o 
   7   5   0     1633.09     1709.89     31.14 o 
   9   5   0      402.88      475.10     25.37 o 
  11   5   0      844.58      896.05     27.51 o 
  13   5   0     1339.04     1350.37     39.32 o 
  15   5   0        0.04        5.65      5.41 o 
  17   5   0     1195.28     1267.46     39.87 o 
  19   5   0       11.72       16.08      8.24 o 
  21   5   0     2738.49     2813.11    124.99 o 
  23   5   0     1285.80     1299.13     47.31 o 
  25   5   0      433.50      415.55     38.40 o 
  27   5   0      935.32     1017.50     57.78 o 
  29   5   0       33.16       26.77     12.87 o 
  31   5   0       13.72       22.44     11.99 o 
  33   5   0      127.90       96.96     26.50 o 
  35   5   0      190.90      171.61     65.91 o 
  37   5   0       47.97       30.15     19.92 o 
  39   5   0      144.98       87.88     52.24 o 
   0   6   0     3680.95     3956.29    106.58 o 
   2   6   0     1875.54     1973.29     40.33 o 
   4   6   0      781.11      891.43     26.86 o 
   6   6   0       27.30       41.63     15.37 o 
   8   6   0      616.64      673.53     30.64 o 
  10   6   0     1065.45     1059.26     37.12 o 
  12   6   0       89.29      111.59     29.58 o 
  14   6   0       81.72       88.21     22.84 o 
  16   6   0      352.50      348.98     31.30 o 
  18   6   0     1786.41     1721.34     88.72 o 
  20   6   0      406.79      428.29     44.81 o 
  22   6   0      779.89      744.22     43.73 o 
  24   6   0      107.77      108.91     37.02 o 
  26   6   0      177.43      131.66     47.59 o 
  28   6   0      132.58      115.21     42.75 o 
  30   6   0      746.51      792.56     64.06 o 
  32   6   0        1.05       16.43     15.17 o 
  34   6   0       57.34       38.82     28.14 o 
  36   6   0      361.29      353.28    174.86 o 
  38   6   0       11.04       11.31     13.30 o 
   1   7   0      171.55      207.03     20.83 o 
   3   7   0     2267.00     2496.66     69.36 o 
   5   7   0       38.54       54.94     19.19 o 
   7   7   0      373.99      375.78     29.80 o 
   9   7   0      331.18      319.56     23.98 o 
  11   7   0       67.40      108.42     28.91 o 
  13   7   0      204.43      215.59     41.61 o 
  15   7   0      102.22      133.94     32.49 o 
  17   7   0      693.42      685.87     41.62 o 
  19   7   0       87.30      104.29     31.56 o 
  21   7   0        9.20       14.68      9.45 o 
  23   7   0      288.82      305.93     52.66 o 
  25   7   0        4.74        7.90      7.69 o 
  27   7   0      135.87       96.88     34.80 o 
  29   7   0      325.79      285.47     98.98 o 
  31   7   0      146.54      112.03     51.56 o 
  33   7   0        3.13        8.51     13.22 o 
  35   7   0        6.85        6.34     14.59 o 
  37   7   0        9.50        7.69     11.01 o 
   0   8   0        9.00        6.63     10.86 o 
   2   8   0        0.37        9.75      7.74 o 
   4   8   0      102.06      148.15     44.05 o 
   6   8   0        1.02        6.22      8.52 o 
   8   8   0        0.91       10.63     10.61 o 
  10   8   0       24.03       27.83     12.31 o 
  12   8   0      527.18      537.58     41.41 o 
  14   8   0       10.66       25.37     14.65 o 
  16   8   0        0.22       11.68      9.22 o 
  18   8   0      267.57      246.79     52.31 o 
  20   8   0       71.27       51.97     20.03 o 
  22   8   0      471.30      504.68     61.33 o 
  24   8   0      123.78      102.66     34.21 o 
  26   8   0       47.71       31.52     15.88 o 
  28   8   0       62.29       32.65     13.63 o 
  30   8   0        9.70       10.82     14.02 o 
  32   8   0       66.85       44.54     40.74 o 
  34   8   0       72.36       45.28     31.08 o 
   1   9   0      152.64      172.04     48.50 o 
   3   9   0      147.63      166.03     47.54 o 
   5   9   0      287.92      316.71     44.34 o 
   7   9   0       34.94       24.45     11.67 o 
   9   9   0      369.73      403.99     62.49 o 
  11   9   0      383.94      362.99     39.32 o 
  13   9   0       13.57       12.85      9.21 o 
  15   9   0        8.43       11.37      9.37 o 
  17   9   0      279.01      359.20     62.74 o 
  19   9   0      253.78      277.05     53.45 o 
  21   9   0      245.23      171.11     62.04 o 
  23   9   0      113.34      109.24     44.72 o 
  25   9   0       56.41       56.68     25.29 o 
  27   9   0       20.00       25.90     17.96 o 
  29   9   0       40.53       27.02     19.14 o 
  31   9   0      251.46      141.29     84.74 o 
  33   9   0      272.01      176.10    125.26 o 
   0  10   0        6.31       28.86     22.26 o 
   2  10   0       12.45       21.41     11.62 o 
   4  10   0       22.88       18.79     13.70 o 
   6  10   0     1413.04     1612.51     59.93 o 
   8  10   0       13.65        6.96     12.79 o 
  10  10   0      915.14      975.42     58.11 o 
  12  10   0        3.27        9.44      9.19 o 
  14  10   0       33.42       30.96     13.34 o 
  16  10   0      225.30      164.68     43.56 o 
  18  10   0       27.08       17.74     12.13 o 
  20  10   0      564.87      529.54     93.50 o 
  22  10   0        2.91       10.77     12.49 o 
  24  10   0       99.27       48.95     21.84 o 
  26  10   0       66.35       41.66     26.42 o 
  28  10   0       77.32       66.90     37.11 o 
  30  10   0      112.13       83.55     50.86 o 
   1  11   0        7.75       13.08     12.00 o 
   3  11   0       74.20       74.59     40.56 o 
   5  11   0     2854.63     3156.31    137.03 o 
   7  11   0      910.26     1081.46     65.92 o 
   9  11   0     1538.81     1624.84    111.96 o 
  11  11   0      179.01      162.25     49.57 o 
  13  11   0       23.78       35.06     17.49 o 
  15  11   0      123.78       73.84     29.34 o 
  17  11   0      102.04       61.89     28.53 o 
  19  11   0      274.29      214.57     91.41 o 
  21  11   0      139.38       88.50     33.64 o 
  23  11   0        4.18       13.93     17.31 o 
  25  11   0        2.17       11.75     12.12 o 
  27  11   0      208.80      120.49     84.46 o 
   0  12   0     1177.38     1394.23    107.36 o 
   2  12   0       67.03       77.75     34.97 o 
   4  12   0       19.25       15.79     14.55 o 
   6  12   0      788.08      804.55     59.40 o 
   8  12   0        0.18       10.49     11.33 o 
  10  12   0       37.82       35.90     19.29 o 
  12  12   0      131.55      105.06     38.55 o 
  14  12   0      336.89      313.64     90.50 o 
  16  12   0       13.44       22.16     16.83 o 
  18  12   0      293.12      216.69     75.76 o 
  20  12   0       70.15       53.99     27.38 o 
  22  12   0       24.25       20.54     16.26 o 
   1  13   0      402.65      382.70     68.73 o 
   3  13   0       26.45       44.74     18.61 o 
   5  13   0      348.31      261.12     92.80 o 
   7  13   0      439.98      400.73     67.54 o 
   9  13   0       11.65       14.37     13.50 o 
  11  13   0      242.37      203.31     73.31 o 
  13  13   0       66.24       51.92     23.33 o 
  15  13   0       22.48       13.64     14.94 o 
  17  13   0      145.86       87.17     39.85 o 
   0  14   0        2.48       12.23     22.15 o 
   2  14   0       13.97       22.21     17.35 o 
   4  14   0      114.00       80.27     37.93 o 
   6  14   0       53.67       44.37     19.59 o 
   8  14   0       15.94       13.42     14.37 o 
 -43   1   1      108.47       73.53     68.99 o 
 -41   1   1      105.99       62.59     33.29 o 
 -39   1   1       13.39       22.65     18.22 o 
 -37   1   1      346.95      309.49     95.75 o 
 -35   1   1        7.73        7.51     10.94 o 
 -33   1   1      232.93      247.81     64.10 o 
 -31   1   1        5.64        9.13      9.18 o 
 -29   1   1      566.86      619.15     63.08 o 
 -27   1   1      527.03      646.94     68.78 o 
 -25   1   1       50.99       67.28     18.70 o 
 -23   1   1      476.07      548.09     28.39 o 
 -21   1   1        2.35        5.94      3.62 o 
 -19   1   1       69.90      119.83     24.22 o 
 -17   1   1      775.00      762.45     23.71 o 
 -15   1   1     6680.76     6722.76    142.09 o 
 -13   1   1     1924.77     1929.84     36.50 o 
 -11   1   1      654.13      588.60     14.00 o 
  -9   1   1        2.25        3.19      2.41 o 
  -7   1   1     3171.38     2764.34     36.31 o 
  -5   1   1      882.70      655.85     12.80 o 
  -3   1   1     3808.56     3144.91     46.50 o 
  -1   1   1    11579.70    11434.39    152.59 o 
   1   1   1     4915.55     4384.70     78.11 o 
   3   1   1       86.63       89.72      4.36 o 
   5   1   1    20715.86    20484.98    283.50 o 
   7   1   1    14149.13    13447.92    181.91 o 
   9   1   1    12648.00    11885.01    103.35 o 
  11   1   1      552.47      493.38     12.02 o 
  13   1   1       14.52       25.69      6.77 o 
  15   1   1        0.93       12.94      5.08 o 
  17   1   1     1947.29     2019.98     59.47 o 
  19   1   1       20.50       17.22      9.16 o 
  21   1   1     1004.21     1039.87     37.26 o 
  23   1   1      992.68     1033.29     46.06 o 
  25   1   1      388.79      413.68     60.74 o 
  27   1   1        1.04        8.29     11.17 o 
  29   1   1      779.96      769.21     58.99 o 
  31   1   1       53.26       39.52     17.12 o 
  33   1   1      296.71      231.72     72.01 o 
  35   1   1       77.35       58.26     24.23 o 
  37   1   1       20.00       20.76     14.50 o 
  39   1   1      160.70      111.84     39.74 o 
  41   1   1      407.87      216.73     87.09 o 
 -42   2   1        3.27       14.56     23.21 o 
 -40   2   1      329.02      226.09    104.95 o 
 -38   2   1      750.08      774.66    133.41 o 
 -36   2   1     1586.27     2146.32     92.66 o 
 -34   2   1      919.18     1071.41     75.31 o 
 -32   2   1       37.20       22.57     12.30 o 
 -30   2   1      724.72      847.72     54.34 o 
 -28   2   1     1211.02     1431.80     52.30 o 
 -26   2   1     5740.03     6170.24    307.20 o 
 -24   2   1     2410.33     2442.34     97.07 o 
 -22   2   1      222.82      245.65     31.61 o 
 -20   2   1       18.79       23.60      8.25 o 
 -18   2   1     3531.40     3572.18     66.98 o 
 -16   2   1       11.49       53.42     12.20 o 
 -14   2   1     1330.46     1261.55     30.75 o 
 -12   2   1     2811.65     2825.85     53.90 o 
 -10   2   1      953.29      922.98     11.89 o 
  -8   2   1     1835.97     1494.02     22.26 o 
  -6   2   1     7105.24     6975.89     78.06 o 
  -4   2   1    21078.76    19432.58    576.79 o 
  -2   2   1    15597.80    16063.92    166.41 o 
   0   2   1   101375.64   107389.51   3547.04 o 
   2   2   1    20756.14    21524.66    267.99 o 
   4   2   1    14048.14    13946.17    141.77 o 
   6   2   1    55511.73    56602.75   1323.19 o 
   8   2   1    29414.73    29821.59    475.19 o 
  10   2   1    27240.73    26827.28    276.60 o 
  12   2   1     7490.33     7517.43     88.58 o 
  14   2   1    12382.10    12958.17    170.20 o 
  16   2   1     6159.49     6503.60     96.87 o 
  18   2   1     4768.94     4379.90    351.93 o 
  20   2   1     4295.90     4678.62    127.07 o 
  22   2   1     1217.97     1273.00     50.86 o 
  24   2   1       71.16       97.37     28.60 o 
  26   2   1      237.93      295.48     57.94 o 
  28   2   1      116.57      120.82     35.85 o 
  30   2   1      100.63       88.92     33.02 o 
  32   2   1       43.89       32.63     16.66 o 
  34   2   1       28.75       24.76     12.36 o 
  36   2   1       29.77       23.05     13.22 o 
  38   2   1       10.49       14.43     12.57 o 
  40   2   1       10.55       12.90     11.78 o 
 -41   3   1        6.90       14.97     14.21 o 
 -39   3   1      583.34      568.73    146.17 o 
 -37   3   1       46.94       41.65     22.25 o 
 -35   3   1      231.03      169.44     60.26 o 
 -33   3   1       10.47       18.80     13.07 o 
 -31   3   1      889.99     1031.59     58.03 o 
 -29   3   1      257.68      241.05     59.32 o 
 -27   3   1     3115.24     3086.12    217.09 o 
 -25   3   1        3.35        7.93      6.51 o 
 -23   3   1     2299.23     2180.13    154.78 o 
 -21   3   1       45.42       37.14     11.58 o 
 -19   3   1      239.22      309.82     21.43 o 
 -17   3   1      118.43      123.49     20.73 o 
 -15   3   1     1012.65     1164.29     23.75 o 
 -13   3   1       30.75       21.35      6.43 o 
 -11   3   1      194.39      216.23     12.32 o 
  -9   3   1     1564.63     1513.13     25.75 o 
  -7   3   1      146.11      124.18      7.00 o 
  -5   3   1     1139.41     1042.92     14.00 o 
  -3   3   1        0.02        4.53      2.80 o 
  -1   3   1      161.60      150.58      6.98 o 
   1   3   1      584.43      524.49     10.48 o 
   3   3   1       90.11       85.79     10.83 o 
   5   3   1     4961.18     4804.63     76.65 o 
   7   3   1     7870.42     7277.08    137.07 o 
   9   3   1      440.34      382.39     15.22 o 
  11   3   1        4.20        6.51      4.21 o 
  13   3   1     3204.10     3155.98     54.88 o 
  15   3   1     5427.96     5738.79     79.94 o 
  17   3   1      629.71      544.92     27.07 o 
  19   3   1       50.21       58.49     18.50 o 
  21   3   1      805.95      887.93     39.76 o 
  23   3   1       16.73       21.58      9.68 o 
  25   3   1       34.01       20.73     10.29 o 
  27   3   1       23.75       27.87     13.32 o 
  29   3   1        6.10        7.46      8.46 o 
  31   3   1       20.15       23.46     14.07 o 
  33   3   1       31.80       16.56     10.63 o 
  35   3   1       62.65       49.32     23.83 o 
  37   3   1       37.80       38.25     17.79 o 
  39   3   1        0.01        9.39      9.16 o 
  41   3   1       66.19       51.25     29.13 o 
 -40   4   1       99.23       36.60     25.33 o 
 -38   4   1       98.94       85.07     43.41 o 
 -36   4   1      604.29      687.69    165.62 o 
 -34   4   1        1.85       13.27     10.97 o 
 -32   4   1        0.84       10.01      9.25 o 
 -30   4   1        0.57        9.94      9.97 o 
 -28   4   1     3816.76     3342.58    379.60 o 
 -26   4   1     5263.79     5254.22    346.83 o 
 -24   4   1        2.64        6.96      7.17 o 
 -22   4   1     1312.87     1347.14     50.12 o 
 -20   4   1       26.32       25.64      8.02 o 
 -18   4   1      865.57      909.30     29.94 o 
 -16   4   1      329.65      323.92     15.80 o 
 -14   4   1      548.22      470.36     22.07 o 
 -12   4   1      206.71      234.10     15.36 o 
 -10   4   1      149.44      138.44     13.29 o 
  -8   4   1     7456.15     7632.69     89.51 o 
  -6   4   1      314.06      306.54     12.19 o 
  -4   4   1     1078.78     1004.09     14.51 o 
  -2   4   1     2603.76     2667.16     27.16 o 
   0   4   1     2526.94     2176.72     20.81 o 
   2   4   1      581.61      517.00     17.56 o 
   4   4   1     1845.95     1908.08     22.31 o 
   6   4   1      601.18      581.44     19.80 o 
   8   4   1     5876.80     6103.63     59.61 o 
  10   4   1     6889.25     7183.00     86.03 o 
  12   4   1       63.58       68.32     18.78 o 
  14   4   1      268.78      242.46     21.69 o 
  16   4   1     4421.53     4626.22    113.40 o 
  18   4   1     4253.81     4715.36     95.69 o 
  20   4   1     1139.59     1212.41     40.76 o 
  22   4   1      237.99      247.64     50.50 o 
  24   4   1     1153.60     1279.76     47.39 o 
  26   4   1     2121.40     2267.74     79.12 o 
  28   4   1        0.34        8.49     10.90 o 
  30   4   1      455.28      434.54     80.68 o 
  32   4   1      777.32      878.83     55.88 o 
  34   4   1       59.45       37.89     19.20 o 
  36   4   1       10.00       12.89      9.50 o 
  38   4   1       77.10       72.37     28.71 o 
  40   4   1       27.13       20.98     19.19 o 
 -39   5   1       89.98       57.68     32.49 o 
 -37   5   1       21.02       20.48     18.26 o 
 -35   5   1       94.48       90.12     43.98 o 
 -33   5   1      264.68      214.44    103.01 o 
 -31   5   1        3.10        6.99      8.53 o 
 -29   5   1      680.93      667.56     68.19 o 
 -27   5   1     1735.34     2107.56     78.66 o 
 -25   5   1      493.38      555.92     38.15 o 
 -23   5   1      782.91      754.52     45.18 o 
 -21   5   1      277.62      259.84     25.04 o 
 -19   5   1      677.98      669.48     32.30 o 
 -17   5   1       47.40       36.83     10.58 o 
 -15   5   1      654.87      629.49     23.37 o 
 -13   5   1     1873.11     2002.56     47.63 o 
 -11   5   1      213.36      168.14     17.23 o 
  -9   5   1     3159.09     3044.93     45.84 o 
  -7   5   1     2158.60     2135.90     42.09 o 
  -5   5   1     1090.96     1190.70     20.69 o 
  -3   5   1      400.51      388.44     17.04 o 
  -1   5   1     1211.05     1203.87     19.83 o 
   1   5   1       33.18       20.48      7.22 o 
   3   5   1      387.85      425.39     19.78 o 
   5   5   1        0.31        5.55      5.47 o 
   7   5   1     1894.18     2225.00     40.25 o 
   9   5   1     3459.88     3879.65     59.81 o 
  11   5   1      727.15      720.47     28.51 o 
  13   5   1      131.34      161.48     27.14 o 
  15   5   1       90.78      129.18     33.38 o 
  17   5   1       23.37       12.48      8.30 o 
  19   5   1      179.51      200.13     34.68 o 
  21   5   1       71.36       60.08     24.34 o 
  23   5   1     3168.86     3104.52    257.60 o 
  25   5   1      296.09      291.88     40.33 o 
  27   5   1      844.98      924.49     55.00 o 
  29   5   1      972.16     1121.22     70.47 o 
  31   5   1       61.09       42.84     16.31 o 
  33   5   1        5.73       14.36     11.91 o 
  35   5   1      162.16      113.49     44.48 o 
  37   5   1      108.26       59.46     32.19 o 
  39   5   1        0.18        6.71     12.12 o 
 -38   6   1       87.22       37.90     27.13 o 
 -36   6   1       15.80       21.87     17.19 o 
 -34   6   1       78.92       61.22     33.96 o 
 -32   6   1     1388.97     1725.87     90.20 o 
 -30   6   1      110.32       99.87     38.07 o 
 -28   6   1       31.70       20.49     15.31 o 
 -26   6   1      375.16      314.58     48.36 o 
 -24   6   1      677.36      701.89     43.13 o 
 -22   6   1      401.73      444.53     36.31 o 
 -20   6   1        1.06        2.63      5.11 o 
 -18   6   1      354.96      302.66     24.24 o 
 -16   6   1      436.83      437.59     23.18 o 
 -14   6   1       25.47       38.18     10.64 o 
 -12   6   1     3215.31     3140.69    102.18 o 
 -10   6   1     1086.04     1273.90     35.41 o 
  -8   6   1       89.95       99.76     20.45 o 
  -6   6   1       30.73       42.87     11.07 o 
  -4   6   1    11726.49    12311.42    230.92 o 
  -2   6   1     1324.30     1332.42     35.71 o 
   0   6   1     2201.43     2395.66     50.38 o 
   2   6   1      602.57      632.76     27.37 o 
   4   6   1     1808.99     1818.52     40.54 o 
   6   6   1     8812.36     9594.96    199.68 o 
   8   6   1      667.23      878.17     32.89 o 
  10   6   1      500.24      478.20     27.94 o 
  12   6   1      633.98      659.28     31.09 o 
  14   6   1        0.03        7.35      8.21 o 
  16   6   1      414.95      404.96     37.50 o 
  18   6   1     2581.49     2902.73     71.63 o 
  20   6   1     1995.54     2030.73     74.02 o 
  22   6   1        8.99       10.53      8.51 o 
  24   6   1     1057.31     1181.42     62.04 o 
  26   6   1      146.81      119.96     45.42 o 
  28   6   1       98.05       74.55     29.55 o 
  30   6   1       42.99       46.54     19.99 o 
  32   6   1      116.91       68.75     28.49 o 
  34   6   1        0.84       19.37     16.01 o 
  36   6   1       11.14       14.95     12.65 o 
  38   6   1      209.79      147.48     88.35 o 
 -37   7   1       30.76       14.99     14.65 o 
 -35   7   1      238.26      166.97     87.23 o 
 -33   7   1       30.64       19.45     17.56 o 
 -31   7   1      232.88      168.52     85.86 o 
 -29   7   1      300.62      257.42    126.36 o 
 -27   7   1      317.42      293.32    106.91 o 
 -25   7   1       94.79       57.01     26.58 o 
 -23   7   1      799.79      851.79     77.61 o 
 -21   7   1     1743.44     1978.64     62.36 o 
 -19   7   1      433.49      425.79     33.51 o 
 -17   7   1      407.19      447.01     31.82 o 
 -15   7   1       11.00       11.87      5.00 o 
 -13   7   1       10.43        8.59      6.01 o 
 -11   7   1       84.36       81.88     21.60 o 
  -9   7   1       76.96       79.54     23.92 o 
  -7   7   1     2503.70     2535.67     50.75 o 
  -5   7   1      207.98      202.38     18.19 o 
  -3   7   1      328.69      314.23     17.51 o 
  -1   7   1       67.39       90.34     25.85 o 
   1   7   1      488.87      535.89     28.31 o 
   3   7   1      989.04     1003.68     38.64 o 
   5   7   1     5664.94     6232.22     84.71 o 
   7   7   1        5.72       11.31      9.02 o 
   9   7   1      169.91      191.49     43.58 o 
  11   7   1       87.67      102.24     27.65 o 
  13   7   1      104.93      137.71     37.73 o 
  15   7   1      191.89      203.84     53.56 o 
  17   7   1     3781.78     4049.04    129.34 o 
  19   7   1       76.68       76.72     26.24 o 
  21   7   1      773.53      884.71     65.49 o 
  23   7   1     1186.66     1144.14     53.86 o 
  25   7   1      361.01      419.02     82.61 o 
  27   7   1      240.11      194.16     67.92 o 
  29   7   1       51.61       33.05     15.13 o 
  31   7   1      117.02      119.59     50.11 o 
  33   7   1       31.26       31.79     21.07 o 
  35   7   1      261.71      221.45    116.91 o 
 -34   8   1      286.24      145.53     94.04 o 
 -32   8   1      147.99      109.71     78.46 o 
 -30   8   1      156.76      118.43     60.56 o 
 -28   8   1      121.19      150.80     64.75 o 
 -26   8   1      169.55      173.76     65.75 o 
 -24   8   1      223.33      192.23     50.63 o 
 -22   8   1     1621.15     1689.68    100.65 o 
 -20   8   1      852.57      867.84     45.50 o 
 -18   8   1      805.46      773.44     40.84 o 
 -16   8   1       13.84       24.43      9.55 o 
 -14   8   1       87.68       71.27     19.31 o 
 -12   8   1       37.42       23.89      9.28 o 
 -10   8   1       44.82       41.32     14.60 o 
  -8   8   1      155.67      180.01     29.67 o 
  -6   8   1     1107.73     1163.46     46.84 o 
  -4   8   1       68.75       73.75     31.68 o 
  -2   8   1     2465.87     2749.63     86.48 o 
   0   8   1      260.14      279.62     38.65 o 
   2   8   1      356.14      416.30     29.56 o 
   4   8   1        4.31       63.77     54.30 o 
   6   8   1     2816.25     3202.27    101.98 o 
   8   8   1      212.49      334.76     46.28 o 
  10   8   1      247.79      290.63     63.04 o 
  12   8   1     1094.48     1119.06     45.37 o 
  14   8   1       71.46       68.75     24.14 o 
  16   8   1       85.64       92.84     29.15 o 
  18   8   1      537.55      526.73     57.75 o 
  20   8   1     1908.82     1960.67     78.29 o 
  22   8   1       85.51       55.75     18.31 o 
  24   8   1       88.76       73.60     28.16 o 
  26   8   1       39.89       29.68     14.75 o 
  28   8   1       38.34       25.64     15.15 o 
  30   8   1        1.10        8.43     13.16 o 
  32   8   1       12.37       14.51     15.45 o 
  34   8   1        2.10        8.22     14.74 o 
 -33   9   1       16.69       18.64     20.25 o 
 -31   9   1       95.51       80.09     51.23 o 
 -29   9   1       97.29       59.69     32.59 o 
 -27   9   1      162.61      139.20     65.40 o 
 -25   9   1      782.15      857.36     98.93 o 
 -23   9   1      140.33      113.62     41.65 o 
 -21   9   1       76.42       73.18     26.11 o 
 -19   9   1     1118.03     1225.29     74.35 o 
 -17   9   1      111.73       85.78     23.74 o 
 -15   9   1        0.12        2.60      9.45 o 
 -13   9   1      181.19      193.89     50.85 o 
 -11   9   1      126.01      107.11     33.18 o 
  -9   9   1      329.55      325.59     56.45 o 
  -7   9   1     1465.79     1496.28     50.80 o 
  -5   9   1       15.47       21.44     12.54 o 
  -3   9   1     1141.33     1181.79     42.35 o 
  -1   9   1      209.62      217.81     56.82 o 
   1   9   1       76.38       91.97     50.01 o 
   3   9   1      938.10      928.43     40.97 o 
   5   9   1      639.68      700.20     52.66 o 
   7   9   1       51.23       58.60     19.83 o 
   9   9   1     1340.83     1322.59     72.53 o 
  11   9   1       75.91       63.25     22.24 o 
  13   9   1        0.78       10.63      8.33 o 
  15   9   1       19.07       19.07     12.40 o 
  17   9   1      210.38      206.95     58.42 o 
  19   9   1      226.13      188.21     50.49 o 
  21   9   1      686.60      698.11     51.57 o 
  23   9   1       36.26       14.97      9.64 o 
  25   9   1       36.41       22.42     12.39 o 
  27   9   1       89.34       71.21     34.50 o 
  29   9   1      238.36      172.71     83.41 o 
  31   9   1       21.77       17.60     22.84 o 
 -30  10   1      404.48      218.29    182.16 o 
 -28  10   1       58.92       45.10     29.20 o 
 -26  10   1      560.34      578.00    115.96 o 
 -24  10   1        1.81       14.48     19.21 o 
 -22  10   1        0.48        7.98     14.91 o 
 -20  10   1      179.14      183.29     71.47 o 
 -18  10   1       31.81       22.12     13.94 o 
 -16  10   1       12.20       13.62     12.52 o 
 -14  10   1       17.65       13.88     10.72 o 
 -12  10   1       14.30       36.27     14.73 o 
 -10  10   1        0.05       10.92      9.50 o 
  -8  10   1      180.71      182.06     44.74 o 
  -6  10   1     1224.43     1498.75     69.84 o 
  -4  10   1      775.23      881.62     58.62 o 
  -2  10   1       40.50       48.80     23.16 o 
   0  10   1      995.38     1053.32    103.22 o 
   2  10   1     1197.42     1275.28     81.50 o 
   4  10   1      317.23      400.85     63.68 o 
   6  10   1      550.03      593.98     45.43 o 
   8  10   1      468.10      535.19     59.82 o 
  10  10   1      123.72       93.97     30.08 o 
  12  10   1     1330.00     1323.72     64.58 o 
  14  10   1      266.39      225.01     59.87 o 
  16  10   1        0.06        8.42     10.53 o 
  18  10   1        1.85        7.48      8.47 o 
  20  10   1      402.50      452.69     82.58 o 
  22  10   1        5.22        9.10     11.03 o 
  24  10   1       10.72        6.15     11.49 o 
  26  10   1      181.87       93.21     40.87 o 
  28  10   1        8.39       16.66     21.42 o 
  30  10   1       32.86       22.63     24.70 o 
 -27  11   1        5.73        7.92     14.53 o 
 -25  11   1      221.35      173.41    108.41 o 
 -23  11   1      113.07       88.56     48.05 o 
 -21  11   1       21.39       32.60     23.62 o 
 -19  11   1       16.76       16.24     12.57 o 
 -17  11   1       14.85       16.13     12.45 o 
 -15  11   1      336.74      341.12     84.57 o 
 -13  11   1        3.88        8.87     12.94 o 
 -11  11   1       23.86       29.04     11.93 o 
  -9  11   1      885.32      888.71     50.22 o 
  -7  11   1      113.41      109.74     49.13 o 
  -5  11   1      156.01      126.75     47.20 o 
  -3  11   1        1.04       11.65     11.50 o 
  -1  11   1       12.00       13.02     12.08 o 
   1  11   1      298.13      349.42     69.25 o 
   3  11   1       85.29      135.03     54.86 o 
   5  11   1      748.33      814.35     51.34 o 
   7  11   1      100.22       70.67     30.61 o 
   9  11   1      407.07      357.87     75.72 o 
  11  11   1       54.33       50.36     20.72 o 
  13  11   1      390.78      374.11     77.65 o 
  15  11   1      173.70      135.20     54.56 o 
  17  11   1        4.75        8.02     11.49 o 
  19  11   1       75.75       56.54     24.40 o 
  21  11   1       58.07       49.50     23.70 o 
  23  11   1      593.44      542.41    121.30 o 
  25  11   1       22.87       15.53     18.98 o 
 -22  12   1      199.63      107.55     63.27 o 
 -20  12   1      205.45      133.94     90.99 o 
 -18  12   1      118.26      108.37     51.39 o 
 -16  12   1       35.90       25.95     15.54 o 
 -14  12   1        3.06        6.74     13.00 o 
 -12  12   1      197.46      150.81     54.61 o 
 -10  12   1     1618.43     1691.54    216.77 o 
  -8  12   1       77.80       36.69     20.22 o 
  -6  12   1      312.96      242.00     82.20 o 
  -4  12   1       40.57       25.43     22.36 o 
  -2  12   1       35.36       34.49     19.01 o 
   0  12   1      257.91      278.24     79.96 o 
   2  12   1      566.09      660.62     54.54 o 
   4  12   1       34.33       28.77     16.73 o 
   6  12   1       78.79       55.28     22.57 o 
   8  12   1      139.04      125.84     42.59 o 
  10  12   1        7.73       15.66     10.70 o 
  12  12   1       56.38       32.92     16.36 o 
  14  12   1        0.76        6.86     10.94 o 
  16  12   1       14.12       15.06     11.14 o 
  18  12   1       56.88       43.36     28.45 o 
  20  12   1       54.53       33.82     21.77 o 
  22  12   1        8.29       14.89     12.22 o 
 -17  13   1      468.20      447.55    174.96 o 
 -15  13   1       40.65       30.50     18.36 o 
 -13  13   1      871.19      898.80    108.54 o 
 -11  13   1       77.17       50.42     22.46 o 
  -9  13   1        1.97       13.33     15.40 o 
  -7  13   1      475.13      414.48     78.45 o 
  -5  13   1       94.90       73.92     33.76 o 
  -3  13   1       95.72       90.61     36.54 o 
  -1  13   1      181.23      142.77     62.28 o 
   1  13   1       24.71       24.40     13.71 o 
   3  13   1       22.89       30.06     17.31 o 
   5  13   1     1004.64      982.26     58.02 o 
   7  13   1      107.23       76.98     38.48 o 
   9  13   1      605.27      548.71     72.23 o 
  11  13   1       37.15       32.47     20.58 o 
  13  13   1        4.43       17.09     14.53 o 
  15  13   1        0.73        8.06     16.52 o 
  17  13   1      173.77       86.34     44.83 o 
  -8  14   1        0.01        8.19     12.11 o 
  -6  14   1       13.20       17.26     13.93 o 
  -4  14   1       85.56       75.40     36.72 o 
  -2  14   1        2.29       21.17     13.99 o 
   0  14   1      102.10       86.05     47.20 o 
   2  14   1       22.13       22.06     12.32 o 
   4  14   1      265.07      126.17     65.97 o 
   6  14   1      123.68       67.56     36.34 o 
   8  14   1       12.50        6.85     17.21 o 
 -42   0   2       67.54       83.07    104.36 o 
 -40   0   2       16.03       17.51     20.96 o 
 -38   0   2       22.32       48.26     32.42 o 
 -36   0   2      552.06      597.11    222.48 o 
 -34   0   2       37.41       19.95     13.43 o 
 -32   0   2     1244.84     1552.24     85.13 o 
 -30   0   2       40.13       54.97     28.16 o 
 -28   0   2      798.82      988.60     63.57 o 
 -26   0   2     5058.35     4743.55    456.55 o 
 -24   0   2     1333.31     1364.36     60.59 o 
 -22   0   2     1222.95     1198.14     42.55 o 
 -20   0   2     3433.93     3472.80    107.07 o 
 -18   0   2    20410.05    18014.34   1467.54 o 
 -16   0   2     2888.87     2622.50     99.75 o 
 -14   0   2     3642.45     3212.56    155.21 o 
 -12   0   2     3141.16     2772.28     53.92 o 
 -10   0   2     9601.91     8829.30    166.21 o 
  -8   0   2    17145.30    16561.39    382.78 o 
  -6   0   2    12860.27    13096.17    223.65 o 
  -4   0   2    68537.70    73191.02   2416.81 o 
  -2   0   2    46725.70    47252.81    696.11 o 
   0   0   2    17322.68    16445.88    270.15 o 
   2   0   2    13900.18    14661.59    138.01 o 
   4   0   2      353.87      284.40     12.81 o 
   6   0   2     4948.36     4307.75     36.76 o 
   8   0   2       82.68      100.63     15.35 o 
  10   0   2     3975.82     3975.59     82.68 o 
  12   0   2      938.18      706.54     32.15 o 
  14   0   2    24314.30    26125.86    542.90 o 
  16   0   2     1460.55     1361.25     43.24 o 
  18   0   2       31.87       26.15     18.11 o 
  20   0   2     1064.67      984.00     46.09 o 
  22   0   2       46.72       93.48     38.46 o 
  24   0   2     2916.34     3131.67    104.38 o 
  26   0   2     1709.62     1943.74     93.01 o 
  28   0   2     2724.89     3017.35    126.92 o 
  30   0   2     1286.99     1342.20     95.62 o 
  32   0   2       26.67       29.66     18.02 o 
  34   0   2      123.73       92.45     48.42 o 
  36   0   2      329.08      272.38    152.62 o 
  38   0   2        2.27        9.17     19.07 o 
  40   0   2       48.21       41.07     25.45 o 
 -41   1   2       22.33       14.05     17.44 o 
 -39   1   2       37.67       35.82     18.90 o 
 -37   1   2       99.93       93.43     38.54 o 
 -35   1   2      444.45      455.00    115.37 o 
 -33   1   2       15.91       19.18     13.18 o 
 -31   1   2       45.10       41.97     14.01 o 
 -29   1   2        2.20        5.15      9.99 o 
 -27   1   2     1836.78     2018.73    157.77 o 
 -25   1   2      977.17     1098.30     43.11 o 
 -23   1   2     2509.96     2418.34    124.55 o 
 -21   1   2      340.61      331.16     18.35 o 
 -19   1   2       61.38       86.31     18.86 o 
 -17   1   2      951.95      905.51     17.24 o 
 -15   1   2      531.45      485.18     19.72 o 
 -13   1   2      290.47      263.14     12.43 o 
 -11   1   2      970.62      922.76     14.45 o 
  -9   1   2      296.23      282.60      9.34 o 
  -7   1   2     5481.77     5120.69     95.99 o 
  -5   1   2    11422.81    11537.58    137.28 o 
  -3   1   2      139.10      104.96      6.68 o 
  -1   1   2     1697.22     1525.39     16.46 o 
   1   1   2      410.51      366.05      8.02 o 
   3   1   2     4671.38     3659.12    143.70 o 
   5   1   2      184.61      144.34      5.93 o 
   7   1   2      313.33      291.23      8.83 o 
   9   1   2        0.38        2.98      3.66 o 
  11   1   2     2089.36     2268.09     29.45 o 
  13   1   2     1417.45     1422.45     27.77 o 
  15   1   2     1061.65     1061.16     25.44 o 
  17   1   2     2259.25     2363.58     90.66 o 
  19   1   2        0.00        1.73      8.93 o 
  21   1   2     1440.68     1520.56     45.89 o 
  23   1   2       21.48       23.32     11.14 o 
  25   1   2     1449.24     1400.30     55.34 o 
  27   1   2        0.19        7.73      9.25 o 
  29   1   2      596.47      490.91     49.95 o 
  31   1   2       79.32       45.02     18.38 o 
  33   1   2        1.60        9.37      8.92 o 
  35   1   2       18.51       14.78     11.79 o 
  37   1   2      201.76      172.97     53.36 o 
  39   1   2       26.40       16.70     10.96 o 
  41   1   2       12.82       10.31      9.05 o 
 -42   2   2        7.77       15.76     17.36 o 
 -40   2   2       31.34       24.98     26.30 o 
 -38   2   2       13.55       18.35     18.00 o 
 -36   2   2        3.68       12.49     10.91 o 
 -34   2   2       28.04       42.01     19.79 o 
 -32   2   2       56.55       40.79     22.26 o 
 -30   2   2      228.91      186.85     60.02 o 
 -28   2   2      124.59       93.83     32.17 o 
 -26   2   2     1428.70     1579.81     72.52 o 
 -24   2   2      541.32      510.50     26.75 o 
 -22   2   2      394.24      440.99     19.78 o 
 -20   2   2       19.49       28.73      8.37 o 
 -18   2   2     3360.95     3448.00     72.04 o 
 -16   2   2       24.54       23.69      8.18 o 
 -14   2   2        0.01        4.46      2.86 o 
 -12   2   2     5398.57     5224.46    100.73 o 
 -10   2   2     1197.71     1042.82     39.09 o 
  -8   2   2     8424.76     7013.40    211.04 o 
  -6   2   2    48614.08    48542.69   1024.73 o 
  -4   2   2      148.85      155.10      6.48 o 
  -2   2   2    28791.41    31094.63    218.86 o 
   0   2   2    31614.29    33455.52    513.48 o 
   2   2   2      562.14      477.63     14.27 o 
   4   2   2     1840.99     1732.20     25.79 o 
   6   2   2     7991.01     6894.39    350.53 o 
   8   2   2      249.94      261.36     12.50 o 
  10   2   2      140.04      115.82     10.34 o 
  12   2   2     6813.37     6552.15    127.83 o 
  14   2   2       47.70       55.35     19.61 o 
  16   2   2      488.08      462.28     22.11 o 
  18   2   2      326.75      269.69     19.59 o 
  20   2   2     1455.53     1487.63     42.64 o 
  22   2   2      347.07      322.27     37.30 o 
  24   2   2     1300.15     1380.16     65.95 o 
  26   2   2      558.39      499.05     49.57 o 
  28   2   2      641.12      708.44     75.80 o 
  30   2   2      150.95      106.63     39.45 o 
  32   2   2       35.18       14.25     11.32 o 
  34   2   2        4.69        8.91      9.77 o 
  36   2   2       21.95       15.70     11.37 o 
  38   2   2       68.79       85.71     36.51 o 
  40   2   2      406.82      496.14    134.12 o 
 -41   3   2       32.03       45.32     37.32 o 
 -39   3   2       94.64       97.40     53.21 o 
 -37   3   2       17.67       23.13     20.57 o 
 -35   3   2       10.58       14.31     19.78 o 
 -33   3   2      525.59      435.17     47.03 o 
 -31   3   2      436.59      516.13     68.04 o 
 -29   3   2      894.73      926.44     77.79 o 
 -27   3   2      977.69     1001.29     62.39 o 
 -25   3   2      226.43      177.91     30.36 o 
 -23   3   2     2066.72     2113.89     94.59 o 
 -21   3   2      656.72      606.89     19.92 o 
 -19   3   2      458.73      476.43     15.71 o 
 -17   3   2      124.13       92.41     15.25 o 
 -15   3   2      612.85      502.53     36.39 o 
 -13   3   2       47.63       53.59     10.92 o 
 -11   3   2        0.01        2.95      3.82 o 
  -9   3   2      464.74      449.37     16.99 o 
  -7   3   2      450.94      435.39     18.00 o 
  -5   3   2      950.31      957.36     17.77 o 
  -3   3   2     4148.90     4320.31     47.49 o 
  -1   3   2     1540.57     1605.27     16.17 o 
   1   3   2     2183.84     2207.70     30.15 o 
   3   3   2      218.27      226.10      8.50 o 
   5   3   2       17.42       15.18      4.67 o 
   7   3   2      455.52      415.89     16.17 o 
   9   3   2     1629.40     1543.45     24.57 o 
  11   3   2     2657.81     2725.50     78.13 o 
  13   3   2     5146.47     5166.54    136.41 o 
  15   3   2     3207.18     3404.25     81.67 o 
  17   3   2     3208.34     3638.64     93.49 o 
  19   3   2     3063.33     2972.92    109.84 o 
  21   3   2     1262.53     1122.19     89.76 o 
  23   3   2     3973.98     4082.45    185.99 o 
  25   3   2      225.08      229.56     63.62 o 
  27   3   2      296.55      307.45     65.68 o 
  29   3   2        1.41        9.22     12.70 o 
  31   3   2       99.06       82.70     29.64 o 
  33   3   2        0.23        5.32     10.74 o 
  35   3   2       54.82       52.11     18.43 o 
  37   3   2      112.60       83.34     32.04 o 
  39   3   2       11.24       10.36     13.63 o 
 -40   4   2       15.55       11.28     15.40 o 
 -38   4   2       41.75       18.66     16.90 o 
 -36   4   2       63.55       35.33     16.60 o 
 -34   4   2       13.47       16.35     17.17 o 
 -32   4   2        7.86       14.91     16.72 o 
 -30   4   2     2904.30     3365.92    126.98 o 
 -28   4   2      312.41      312.05     77.30 o 
 -26   4   2       68.30       42.83     14.48 o 
 -24   4   2       84.83       55.59     13.84 o 
 -22   4   2     2379.61     2024.41    132.12 o 
 -20   4   2     4082.40     3534.28    210.30 o 
 -18   4   2      859.52      730.94     42.26 o 
 -16   4   2      555.95      557.19     50.08 o 
 -14   4   2     1004.78     1023.36     32.19 o 
 -12   4   2       83.66       73.21     21.11 o 
 -10   4   2     2220.49     2296.83     43.56 o 
  -8   4   2      457.64      545.16     24.60 o 
  -6   4   2       63.98       51.54     10.00 o 
  -4   4   2      171.87      183.51     10.17 o 
  -2   4   2     1678.58     1727.70     20.05 o 
   0   4   2      131.64      144.66      9.49 o 
   2   4   2      137.67      143.16     10.30 o 
   4   4   2     9052.91     9323.35    157.80 o 
   6   4   2     4837.76     4658.29    102.50 o 
   8   4   2     2067.13     2470.14     52.03 o 
  10   4   2      931.44      943.58     25.14 o 
  12   4   2     4181.70     4118.25    134.26 o 
  14   4   2     5612.44     5424.99    394.15 o 
  16   4   2     5751.62     5540.63    114.53 o 
  18   4   2     2886.79     2829.95     72.19 o 
  20   4   2     2809.40     3213.54    111.53 o 
  22   4   2      215.74      252.93     61.61 o 
  24   4   2      725.08      835.46     51.51 o 
  26   4   2     1620.34     1739.37     69.66 o 
  28   4   2       30.57       13.26     12.35 o 
  30   4   2       47.42       46.81     15.50 o 
  32   4   2       15.50       18.23     13.89 o 
  34   4   2        0.40       12.56      9.87 o 
  36   4   2       18.27       21.19     12.33 o 
  38   4   2        3.48        9.54     12.16 o 
 -39   5   2      166.27      143.12     78.53 o 
 -37   5   2       40.99       23.38     22.01 o 
 -35   5   2       70.11       57.16     35.78 o 
 -33   5   2       39.38       28.33     18.87 o 
 -31   5   2      188.11      184.18     52.26 o 
 -29   5   2     1113.40     1295.06    127.31 o 
 -27   5   2      628.79      620.85     92.57 o 
 -25   5   2      858.16      925.15     74.44 o 
 -23   5   2      869.21      665.58    105.35 o 
 -21   5   2     1525.34     1298.10    105.13 o 
 -19   5   2     3274.69     2775.71    264.51 o 
 -17   5   2     2627.12     2800.19     61.05 o 
 -15   5   2      791.70      781.82     28.20 o 
 -13   5   2      795.05      825.72     31.95 o 
 -11   5   2      328.70      309.14     17.36 o 
  -9   5   2      820.44      763.52     24.61 o 
  -7   5   2     2969.77     3219.01     46.86 o 
  -5   5   2       19.83       29.28      9.80 o 
  -3   5   2      350.99      361.55     17.86 o 
  -1   5   2      479.09      499.47     20.93 o 
   1   5   2      181.63      184.06     13.04 o 
   3   5   2        1.10        4.44      4.26 o 
   5   5   2     1060.87     1082.17     27.63 o 
   7   5   2       22.81       40.16     13.60 o 
   9   5   2       74.53      116.31     25.60 o 
  11   5   2     1527.91     1451.11     44.02 o 
  13   5   2      610.33      622.98     27.95 o 
  15   5   2     2613.78     2661.71     70.43 o 
  17   5   2     4396.05     4379.30    124.47 o 
  19   5   2     1700.04     1795.96     56.28 o 
  21   5   2      948.98      960.40     50.62 o 
  23   5   2        0.87        6.56     10.03 o 
  25   5   2     3023.69     3495.85    123.32 o 
  27   5   2      822.13      812.80     76.62 o 
  29   5   2        1.14        8.26     10.26 o 
  31   5   2       54.40       49.09     19.98 o 
  33   5   2       63.65       45.88     19.87 o 
  35   5   2       13.70       18.32     13.52 o 
  37   5   2       89.56       48.37     26.55 o 
 -38   6   2       49.60       25.04     19.10 o 
 -36   6   2      123.36       97.90     49.84 o 
 -34   6   2      308.24      231.65     99.44 o 
 -32   6   2       28.09       17.00     15.15 o 
 -30   6   2       64.66       63.30     29.43 o 
 -28   6   2      264.40      287.01    116.18 o 
 -26   6   2       51.12       23.00     15.70 o 
 -24   6   2      627.15      658.11     65.95 o 
 -22   6   2     5402.81     5134.60    419.21 o 
 -20   6   2      697.25      627.28     35.15 o 
 -18   6   2       70.41       91.64     31.61 o 
 -16   6   2      349.75      348.70     33.81 o 
 -14   6   2     4168.81     4502.95     82.58 o 
 -12   6   2     1652.10     1509.43     84.69 o 
 -10   6   2      560.26      554.41     22.98 o 
  -8   6   2       14.91       22.76      7.31 o 
  -6   6   2     1922.76     1724.63     59.65 o 
  -4   6   2        4.52        4.89      4.69 o 
  -2   6   2     1569.31     1429.51     70.71 o 
   0   6   2      208.40      173.88     13.66 o 
   2   6   2      651.99      608.07     22.52 o 
   4   6   2      457.78      448.67     25.08 o 
   6   6   2      158.78      158.60     24.03 o 
   8   6   2      361.90      361.26     23.85 o 
  10   6   2        0.02        5.82      4.81 o 
  12   6   2      637.06      679.20     29.84 o 
  14   6   2       80.29       73.40     20.96 o 
  16   6   2      879.23      885.41     36.62 o 
  18   6   2      167.48      169.36     50.91 o 
  20   6   2     1855.45     1895.80     89.53 o 
  22   6   2     1346.62     1444.52     58.67 o 
  24   6   2      506.39      478.55     50.07 o 
  26   6   2      157.43      140.95     36.55 o 
  28   6   2       48.08       40.02     17.82 o 
  30   6   2       57.63       53.71     22.72 o 
  32   6   2      264.23      244.97     76.56 o 
  34   6   2       32.32       34.14     22.06 o 
  36   6   2        9.79       10.66     10.73 o 
 -37   7   2        7.47       11.08     11.66 o 
 -35   7   2      302.46      210.76    128.84 o 
 -33   7   2      257.71      195.02     93.43 o 
 -31   7   2        5.68       18.31     16.93 o 
 -29   7   2        0.20        8.65     18.88 o 
 -27   7   2      528.39      664.17     93.65 o 
 -25   7   2      106.62       63.19     31.14 o 
 -23   7   2      272.75      248.02     39.69 o 
 -21   7   2      591.38      577.25     58.82 o 
 -19   7   2      341.91      340.90     46.99 o 
 -17   7   2     3082.24     2778.52    212.58 o 
 -15   7   2      360.29      356.13     22.31 o 
 -13   7   2      238.51      223.03     24.26 o 
 -11   7   2      347.61      357.68     21.45 o 
  -9   7   2      227.20      203.45     18.37 o 
  -7   7   2      144.49      115.67     29.79 o 
  -5   7   2      390.56      335.11     23.32 o 
  -3   7   2      697.74      705.21     30.36 o 
  -1   7   2     1274.84     1247.64     38.56 o 
   1   7   2       21.47       22.39     11.38 o 
   3   7   2      386.92      390.64     29.27 o 
   5   7   2       57.17       72.47     20.93 o 
   7   7   2      106.56      158.99     36.36 o 
   9   7   2      574.10      507.26     28.62 o 
  11   7   2      739.77      698.48     46.22 o 
  13   7   2      391.80      355.08     45.19 o 
  15   7   2      216.76      292.90     57.98 o 
  17   7   2       31.42       24.52     13.91 o 
  19   7   2      447.41      415.33     74.46 o 
  21   7   2      106.02       82.73     29.74 o 
  23   7   2      183.06      185.76     57.57 o 
  25   7   2     1072.74     1024.62     61.39 o 
  27   7   2      584.58      550.17     61.62 o 
  29   7   2      205.73      182.10     71.37 o 
  31   7   2        0.00       16.93     11.60 o 
  33   7   2        0.96        8.25     10.29 o 
  35   7   2      101.80       82.90     48.55 o 
 -34   8   2      113.31       82.92     62.56 o 
 -32   8   2      131.24      106.47     51.29 o 
 -30   8   2       61.01       34.40     25.57 o 
 -28   8   2      207.94      132.36     86.61 o 
 -26   8   2      635.13      676.49    112.82 o 
 -24   8   2       25.80       13.23     11.90 o 
 -22   8   2       43.58       27.38     19.06 o 
 -20   8   2       13.69       17.02     12.65 o 
 -18   8   2      698.85      543.04     91.66 o 
 -16   8   2       40.27       28.38     15.41 o 
 -14   8   2      307.33      256.27     37.01 o 
 -12   8   2     1357.60     1340.47     46.97 o 
 -10   8   2       70.68       78.42     22.60 o 
  -8   8   2        1.95        4.26      4.19 o 
  -6   8   2       13.98       15.18      6.79 o 
  -4   8   2        0.50        3.76      3.65 o 
  -2   8   2       44.63       39.15     21.37 o 
   0   8   2      957.83     1068.38     48.92 o 
   2   8   2     1533.84     1646.56     61.04 o 
   4   8   2       65.39       72.41     24.71 o 
   6   8   2      127.02      140.64     42.41 o 
   8   8   2      294.46      337.00     62.80 o 
  10   8   2      388.08      461.11     65.35 o 
  12   8   2       10.71       10.93     10.19 o 
  14   8   2      115.93      121.03     35.28 o 
  16   8   2     2345.59     2568.89     88.70 o 
  18   8   2     1120.94     1159.15     70.21 o 
  20   8   2       43.70       45.97     18.27 o 
  22   8   2       21.15       17.30      9.48 o 
  24   8   2      133.40       88.21     31.44 o 
  26   8   2      100.15       76.34     29.91 o 
  28   8   2      177.93      124.78     49.48 o 
  30   8   2       13.94        9.13      9.96 o 
  32   8   2      116.21       45.66     31.80 o 
 -33   9   2      105.87       61.54     39.77 o 
 -31   9   2       31.72       35.92     24.08 o 
 -29   9   2        1.85        0.44     15.65 o 
 -27   9   2      257.61      171.44     85.64 o 
 -25   9   2      187.68      184.42     78.51 o 
 -23   9   2       17.20       10.76     15.80 o 
 -21   9   2       31.88       21.76     17.55 o 
 -19   9   2      369.89      396.68     60.26 o 
 -17   9   2      338.28      362.66     70.71 o 
 -15   9   2       26.82       27.08     13.42 o 
 -13   9   2      164.64      128.20     36.84 o 
 -11   9   2      514.60      446.47     35.91 o 
  -9   9   2       12.07       22.36     11.82 o 
  -7   9   2      580.92      634.55     33.78 o 
  -5   9   2       76.20       65.58     35.36 o 
  -3   9   2      972.66     1032.85     44.23 o 
  -1   9   2       76.99       87.52     29.01 o 
   1   9   2       67.06       85.20     33.30 o 
   3   9   2     1118.30     1219.08     48.11 o 
   5   9   2      621.02      654.31     49.52 o 
   7   9   2     1092.77     1082.96     50.26 o 
   9   9   2        1.97        4.20     10.05 o 
  11   9   2     1618.21     1761.19     62.57 o 
  13   9   2      446.18      481.62     86.67 o 
  15   9   2        0.01        7.25     10.99 o 
  17   9   2       33.87       37.28     15.41 o 
  19   9   2      702.39      650.46     51.72 o 
  21   9   2       86.89       58.42     26.46 o 
  23   9   2      787.29      871.84     64.80 o 
  25   9   2      202.79      162.14     65.36 o 
  27   9   2       38.64       20.03     11.72 o 
  29   9   2       25.59       28.11     18.51 o 
  31   9   2      528.83      515.62    270.40 o 
 -30  10   2       57.24       26.56     22.88 o 
 -28  10   2        1.19       13.78     18.59 o 
 -26  10   2       64.06       48.24     24.69 o 
 -24  10   2       11.52       16.58     17.43 o 
 -22  10   2     1009.22     1103.52    162.05 o 
 -20  10   2      126.00      110.44     47.54 o 
 -18  10   2      523.92      488.28     54.55 o 
 -16  10   2       86.39       94.02     33.37 o 
 -14  10   2       18.05       29.86     14.70 o 
 -12  10   2      719.60      752.70     68.41 o 
 -10  10   2     1185.69     1297.59     67.74 o 
  -8  10   2       71.30       43.48     16.18 o 
  -6  10   2     3251.37     3579.93    115.53 o 
  -4  10   2      436.95      495.59     39.05 o 
  -2  10   2       28.84       39.73     18.44 o 
   0  10   2      916.04      931.73     49.25 o 
   2  10   2      376.32      403.40     49.19 o 
   4  10   2       67.81       49.34     21.77 o 
   6  10   2      565.78      602.60     50.41 o 
   8  10   2       62.83       52.86     21.25 o 
  10  10   2       18.06       24.90     15.51 o 
  12  10   2      518.44      554.33     57.62 o 
  14  10   2       12.24       13.31     11.08 o 
  16  10   2        7.91        7.65      8.44 o 
  18  10   2       27.08        9.65     10.53 o 
  20  10   2      351.03      301.43     95.87 o 
  22  10   2        0.40        8.56     12.83 o 
  24  10   2        5.44       12.27     13.69 o 
  26  10   2       12.88       20.01     15.09 o 
  28  10   2        0.75       14.26     12.25 o 
 -27  11   2       13.41       11.68     13.81 o 
 -25  11   2       26.70       21.58     20.08 o 
 -23  11   2      316.45      218.33    107.33 o 
 -21  11   2       23.49       11.80     22.94 o 
 -19  11   2        5.19       15.06     16.22 o 
 -17  11   2      205.08      144.76     61.11 o 
 -15  11   2      259.92      253.71     85.33 o 
 -13  11   2     2181.04     2436.76    158.10 o 
 -11  11   2       36.30       32.57     14.82 o 
  -9  11   2       77.12       69.14     34.87 o 
  -7  11   2      145.72      169.18     47.66 o 
  -5  11   2     1175.31     1451.36     68.67 o 
  -3  11   2     1608.71     1753.81     86.11 o 
  -1  11   2      437.17      652.45     61.76 o 
   1  11   2      359.85      384.57     53.62 o 
   3  11   2       57.57       46.48     22.16 o 
   5  11   2      588.62      601.24     51.37 o 
   7  11   2      452.22      527.87     55.06 o 
   9  11   2      192.34      170.94     58.74 o 
  11  11   2      360.31      297.28     88.56 o 
  13  11   2      608.37      675.01     70.47 o 
  15  11   2       39.40       32.72     20.43 o 
  17  11   2       41.13       25.56     16.54 o 
  19  11   2       57.76       39.57     22.18 o 
  21  11   2        7.90       10.24     14.60 o 
  23  11   2       67.57       21.74     15.74 o 
  25  11   2       26.23       17.25     14.74 o 
 -22  12   2       69.54       44.74     24.25 o 
 -20  12   2      131.51      133.36     61.20 o 
 -18  12   2       51.70       42.73     28.63 o 
 -16  12   2      917.06     1094.44     80.40 o 
 -14  12   2     1730.64     1912.96    251.38 o 
 -12  12   2       90.46       41.54     23.02 o 
 -10  12   2      205.27      171.53     73.68 o 
  -8  12   2       32.67       16.06     13.26 o 
  -6  12   2      364.82      360.43    134.51 o 
  -4  12   2        8.49       19.27     18.09 o 
  -2  12   2      178.22      122.82     56.00 o 
   0  12   2        6.95       17.55     13.88 o 
   2  12   2      274.46      217.67     71.07 o 
   4  12   2        6.93       14.86     12.57 o 
   6  12   2        1.47        0.58     12.16 o 
   8  12   2       36.00       19.44     13.96 o 
  10  12   2       13.59       18.24     12.78 o 
  12  12   2        4.53        9.92     13.84 o 
  14  12   2      209.99      166.82     70.52 o 
  16  12   2       83.47       70.18     38.94 o 
  18  12   2       34.91       27.23     20.24 o 
  20  12   2      829.06      723.14    217.00 o 
 -17  13   2      372.23      310.33    141.70 o 
 -15  13   2      122.15      114.00     55.68 o 
 -13  13   2      370.95      213.66     92.30 o 
 -11  13   2      784.91     1011.19    142.86 o 
  -9  13   2       88.74       58.47     27.27 o 
  -7  13   2        7.04       19.80     15.21 o 
  -5  13   2       83.09       59.79     30.63 o 
  -3  13   2       11.03       12.63     11.32 o 
  -1  13   2      190.82      139.12     76.10 o 
   1  13   2       20.79       26.23     48.18 o 
   3  13   2     1039.83     1004.89    116.48 o 
   5  13   2      166.44      187.15     84.95 o 
   7  13   2        1.76        8.73     12.08 o 
   9  13   2       47.88       29.97     20.11 o 
  11  13   2      149.78       84.30     32.17 o 
  13  13   2        9.22       11.26     13.21 o 
  15  13   2        3.49       16.18     18.46 o 
  -6  14   2       73.20       48.40     27.03 o 
  -4  14   2      119.67       92.56     54.77 o 
  -2  14   2      178.83      134.09     84.48 o 
   0  14   2      306.63      203.52    117.35 o 
   2  14   2       35.64       54.23     33.66 o 
   4  14   2      227.59      133.68    102.42 o 
 -41   1   3       75.03       61.58     34.76 o 
 -39   1   3       13.64       15.79     21.31 o 
 -37   1   3        0.00       10.65     14.97 o 
 -35   1   3        2.92       12.10     15.51 o 
 -33   1   3      168.35      138.29     57.52 o 
 -31   1   3        8.69       12.96      8.63 o 
 -29   1   3     2177.45     2327.65    139.19 o 
 -27   1   3       28.31       25.35     11.18 o 
 -25   1   3      466.46      456.30     29.40 o 
 -23   1   3        4.39        6.22      4.10 o 
 -21   1   3        2.47        2.77      2.61 o 
 -19   1   3      249.55      246.44     18.21 o 
 -17   1   3       29.65       25.17      5.80 o 
 -15   1   3       34.82       31.89      9.25 o 
 -13   1   3      189.93      156.47     13.78 o 
 -11   1   3      981.82      998.96     14.25 o 
  -9   1   3     1940.65     2040.65     21.81 o 
  -7   1   3       34.24       54.69     11.92 o 
  -5   1   3     2839.43     2721.13     26.64 o 
  -3   1   3     2263.24     2103.55     21.94 o 
  -1   1   3      234.24      220.09     10.80 o 
   1   1   3      616.99      594.54     12.96 o 
   3   1   3        7.23       13.62      4.02 o 
   5   1   3      895.55      869.12     13.85 o 
   7   1   3       40.20       36.68      8.83 o 
   9   1   3       46.07       46.03     11.53 o 
  11   1   3       58.36       41.56     12.20 o 
  13   1   3      884.64      913.24     31.26 o 
  15   1   3       14.23       13.12      7.73 o 
  17   1   3       70.77      104.23     30.06 o 
  19   1   3      377.52      257.18     56.62 o 
  21   1   3      436.14      430.39     35.66 o 
  23   1   3      688.06      739.52     41.25 o 
  25   1   3      563.82      567.83     52.91 o 
  27   1   3      254.41      312.59     72.38 o 
  29   1   3      407.99      363.89     48.33 o 
  31   1   3        4.37        7.80      9.05 o 
  33   1   3      737.79      766.01     85.47 o 
  35   1   3      199.02      148.05     43.54 o 
  37   1   3        4.58       12.16     10.61 o 
  39   1   3        3.82       10.90      9.97 o 
 -40   2   3        2.34       10.76     16.73 o 
 -38   2   3        2.91       19.28     23.79 o 
 -36   2   3       61.39       36.57     24.91 o 
 -34   2   3       49.75       27.92     19.73 o 
 -32   2   3      179.70      153.84     48.28 o 
 -30   2   3        1.47        9.35      9.66 o 
 -28   2   3      138.56      116.45     38.33 o 
 -26   2   3      517.01      599.34     72.53 o 
 -24   2   3     1440.05     1446.86     68.56 o 
 -22   2   3      422.91      428.33     31.12 o 
 -20   2   3     1378.44     1360.46     65.91 o 
 -18   2   3      245.35      240.80     22.43 o 
 -16   2   3      679.54      707.27     23.40 o 
 -14   2   3       13.97       15.61      5.42 o 
 -12   2   3    10455.66    10956.00    179.74 o 
 -10   2   3     3113.23     3001.26    102.04 o 
  -8   2   3     5456.68     5299.61     69.46 o 
  -6   2   3     1005.30     1064.22     15.59 o 
  -4   2   3    15099.01    15791.12    146.29 o 
  -2   2   3     2050.57     2091.60     21.36 o 
   0   2   3      682.51      603.23     19.63 o 
   2   2   3        2.15        5.49      2.40 o 
   4   2   3     4982.50     5133.72    112.01 o 
   6   2   3      228.71      268.90     17.27 o 
   8   2   3      764.38      821.58     37.67 o 
  10   2   3     2591.99     2845.60     70.09 o 
  12   2   3     2327.85     2368.14     49.42 o 
  14   2   3     2199.82     2268.14     56.35 o 
  16   2   3      189.01      144.39     20.20 o 
  18   2   3      946.08      894.25     29.41 o 
  20   2   3      249.16      257.46     24.70 o 
  22   2   3        0.63       10.80      9.05 o 
  24   2   3      667.03      727.58     57.63 o 
  26   2   3       64.41       65.36     23.86 o 
  28   2   3       34.23       30.65     11.89 o 
  30   2   3        1.85        7.33      8.89 o 
  32   2   3      381.17      324.64    110.89 o 
  34   2   3      230.93      173.55     43.70 o 
  36   2   3      203.74      142.88     51.27 o 
  38   2   3        0.27        9.50     12.94 o 
 -41   3   3      360.71      205.71    139.68 o 
 -39   3   3       33.93       25.81     22.98 o 
 -37   3   3      114.13       83.88     46.26 o 
 -35   3   3       14.20       11.80     15.82 o 
 -33   3   3      229.87      206.99     91.42 o 
 -31   3   3      311.61      282.04    102.18 o 
 -29   3   3      549.76      539.00     66.62 o 
 -27   3   3     1197.26     1366.11     66.43 o 
 -25   3   3     1615.03     1760.24     67.47 o 
 -23   3   3      294.21      279.66     22.43 o 
 -21   3   3       32.73       26.51     11.30 o 
 -19   3   3        0.65        5.68      4.33 o 
 -17   3   3      293.78      268.90     18.56 o 
 -15   3   3        5.95        2.96      2.07 o 
 -13   3   3     9101.73     9711.28    194.83 o 
 -11   3   3     1983.41     1917.61     54.83 o 
  -9   3   3      643.05      567.90     22.84 o 
  -7   3   3     8180.21     8437.51    132.96 o 
  -5   3   3      162.18      171.47      9.92 o 
  -3   3   3     5993.14     6135.42     97.37 o 
  -1   3   3    21690.15    22442.37    201.55 o 
   1   3   3     2223.78     2212.34     30.00 o 
   3   3   3        5.74       15.20      6.98 o 
   5   3   3     1392.03     1469.07     34.06 o 
   7   3   3     1525.24     1560.54     44.90 o 
   9   3   3       43.10       78.97     27.02 o 
  11   3   3      304.19      265.09     64.80 o 
  13   3   3        0.00        4.70      3.86 o 
  15   3   3      178.31      212.26     28.72 o 
  17   3   3     1016.51      978.33     28.97 o 
  19   3   3      488.47      436.93     32.85 o 
  21   3   3      757.54      683.61     47.12 o 
  23   3   3     1316.17     1374.70     48.77 o 
  25   3   3       18.54        8.99      8.43 o 
  27   3   3      236.05      176.50     50.82 o 
  29   3   3       33.92       25.52     13.43 o 
  31   3   3      221.72      149.80     55.52 o 
  33   3   3       35.21       21.76     11.39 o 
  35   3   3       81.36       35.12     21.54 o 
  37   3   3      312.31      243.24    108.29 o 
 -40   4   3        3.06        9.39     18.71 o 
 -38   4   3      118.95       95.84     52.60 o 
 -36   4   3      100.17       72.46     38.09 o 
 -34   4   3        0.11       12.45     15.25 o 
 -32   4   3       47.66       44.37     23.15 o 
 -30   4   3       87.61       63.20     30.57 o 
 -28   4   3       56.59       43.98     21.79 o 
 -26   4   3     1708.50      970.84    472.88 o 
 -24   4   3      309.27      284.23     45.57 o 
 -22   4   3       12.68        4.71      3.15 o 
 -20   4   3        0.39       12.42     11.61 o 
 -18   4   3       17.90       26.69     13.96 o 
 -16   4   3      925.46      946.69     47.09 o 
 -14   4   3        7.84       15.66     11.46 o 
 -12   4   3     3014.43     3405.56     83.91 o 
 -10   4   3     4842.69     4961.84     77.23 o 
  -8   4   3     8003.39     8493.54    112.46 o 
  -6   4   3     2236.91     2242.10     35.60 o 
  -4   4   3     9177.76     9573.28    183.79 o 
  -2   4   3      989.21      951.67     19.36 o 
   0   4   3     4333.52     4758.97     68.62 o 
   2   4   3     2426.26     2419.01     64.37 o 
   4   4   3       17.08       23.51      7.86 o 
   6   4   3     1565.68     1692.91     47.07 o 
   8   4   3        0.01        7.02     10.06 o 
  10   4   3       37.78       40.50     12.56 o 
  12   4   3     2358.61     2176.54    135.22 o 
  14   4   3       71.60       70.35     16.72 o 
  16   4   3      470.68      440.42     24.72 o 
  18   4   3       42.25       33.72     11.22 o 
  20   4   3     2270.97     2292.36     60.32 o 
  22   4   3        7.72        8.86      8.53 o 
  24   4   3       71.30       68.50     19.99 o 
  26   4   3     1696.07     1648.59     70.60 o 
  28   4   3       78.98       65.14     22.86 o 
  30   4   3       36.91       39.32     16.72 o 
  32   4   3       88.53       72.67     31.21 o 
  34   4   3       98.45       76.66     27.97 o 
  36   4   3      241.31      225.91     92.94 o 
  38   4   3       47.68       42.50     21.25 o 
 -39   5   3       36.68       29.27     23.35 o 
 -37   5   3        5.96        9.47     14.68 o 
 -35   5   3       18.03       17.70     16.13 o 
 -33   5   3        2.46       13.33     16.69 o 
 -31   5   3       14.62       12.36     17.80 o 
 -29   5   3       12.86       16.30     12.64 o 
 -27   5   3      185.28      200.52     66.14 o 
 -25   5   3     1119.78     1213.11     75.44 o 
 -23   5   3      188.99      206.01     64.37 o 
 -21   5   3      179.73      230.93     53.47 o 
 -19   5   3        0.16       11.44     11.79 o 
 -17   5   3     1600.12     1622.63     91.18 o 
 -15   5   3      767.69      800.24     30.77 o 
 -13   5   3        9.55       10.81      5.86 o 
 -11   5   3     2501.80     2669.67     69.83 o 
  -9   5   3     1595.66     1731.46     50.57 o 
  -7   5   3       21.77       27.13      8.71 o 
  -5   5   3      471.88      486.37     17.30 o 
  -3   5   3      696.19      685.54     21.87 o 
  -1   5   3       71.57      107.59     12.53 o 
   1   5   3     5752.06     6420.34    126.22 o 
   3   5   3     1136.08     1211.53     32.19 o 
   5   5   3      103.94       98.37     13.70 o 
   7   5   3      477.71      479.35     30.91 o 
   9   5   3      425.17      410.02     27.74 o 
  11   5   3        7.09        9.45      4.28 o 
  13   5   3       23.52       16.65      6.70 o 
  15   5   3       13.44       11.88      5.77 o 
  17   5   3      260.30      238.58     28.78 o 
  19   5   3       23.48       14.60      6.46 o 
  21   5   3     5625.36     6167.20    112.84 o 
  23   5   3      635.73      745.67     62.91 o 
  25   5   3      639.28      643.84     63.50 o 
  27   5   3       27.25       21.56     10.30 o 
  29   5   3      515.56      459.86    109.27 o 
  31   5   3       34.75       19.66     19.92 o 
  33   5   3      101.31       97.84     42.75 o 
  35   5   3       54.38       30.98     19.43 o 
  37   5   3      244.83      183.11     90.53 o 
 -38   6   3       12.81       11.97     12.39 o 
 -36   6   3      219.20      142.23     56.85 o 
 -34   6   3      591.04      608.38    150.13 o 
 -32   6   3      685.39      843.62    158.80 o 
 -30   6   3      147.90      106.36     55.00 o 
 -28   6   3      162.47      152.29     58.76 o 
 -26   6   3      129.37      124.11     51.12 o 
 -24   6   3       17.08       22.61     15.56 o 
 -22   6   3      918.83      980.41     67.36 o 
 -20   6   3     3256.31     3366.61    159.31 o 
 -18   6   3      103.68       91.11     29.48 o 
 -16   6   3     1300.63     1265.74     37.04 o 
 -14   6   3      718.67      684.54     34.02 o 
 -12   6   3     2712.53     2846.06     85.88 o 
 -10   6   3     1845.87     1856.42     45.67 o 
  -8   6   3     1656.50     1445.19     82.29 o 
  -6   6   3       53.57       41.92     15.16 o 
  -4   6   3      314.76      287.38     15.40 o 
  -2   6   3      443.23      391.73     18.22 o 
   0   6   3      531.80      570.12     54.11 o 
   2   6   3       46.89       46.20     14.95 o 
   4   6   3      339.07      431.66     24.30 o 
   6   6   3      143.34      154.01     34.51 o 
   8   6   3      916.07      876.40     50.04 o 
  10   6   3       43.54       43.47     12.36 o 
  12   6   3        1.21        6.88      3.91 o 
  14   6   3       66.20       63.15     17.03 o 
  16   6   3     1106.78     1079.40     65.75 o 
  18   6   3        2.33       19.07     10.40 o 
  20   6   3     5056.54     5406.02    131.98 o 
  22   6   3      632.68      640.45     57.25 o 
  24   6   3      457.19      508.49    116.36 o 
  26   6   3     1651.82     1620.36    106.88 o 
  28   6   3       14.00       20.39     16.40 o 
  30   6   3      785.99      920.24     77.64 o 
  32   6   3      409.78      388.63    126.03 o 
  34   6   3      216.13      124.08     64.33 o 
 -35   7   3      193.02      134.79     73.94 o 
 -33   7   3       17.71       20.58     22.13 o 
 -31   7   3      650.40      769.85    143.20 o 
 -29   7   3       49.95       35.61     21.52 o 
 -27   7   3      315.30      249.60    119.25 o 
 -25   7   3       70.94       94.20     42.00 o 
 -23   7   3      393.64      442.12    101.51 o 
 -21   7   3       91.43       58.96     23.86 o 
 -19   7   3       16.80       12.55     10.47 o 
 -17   7   3       94.01       82.43     31.14 o 
 -15   7   3     3793.81     3860.34     93.31 o 
 -13   7   3     3017.56     2653.76    274.96 o 
 -11   7   3      426.32      456.93     45.27 o 
  -9   7   3     1775.66     1624.11    118.53 o 
  -7   7   3      493.13      500.68     23.88 o 
  -5   7   3     1056.03     1107.46     40.29 o 
  -3   7   3      236.49      258.89     25.64 o 
  -1   7   3      848.10      796.30     46.80 o 
   1   7   3        7.72       12.10     10.44 o 
   3   7   3     3309.70     3378.96     93.44 o 
   5   7   3      100.31      109.53     29.11 o 
   7   7   3      118.74      172.81     40.29 o 
   9   7   3      247.34      286.38     48.80 o 
  11   7   3     1136.25     1121.19     36.04 o 
  13   7   3       87.28      100.69     24.47 o 
  15   7   3      533.75      496.18     47.77 o 
  17   7   3       48.36       32.79     15.87 o 
  19   7   3     2015.03     2011.14     82.04 o 
  21   7   3       82.65       84.73     28.69 o 
  23   7   3      897.23     1062.60     88.79 o 
  25   7   3       34.12       37.80     20.72 o 
  27   7   3      814.53      781.74    124.66 o 
  29   7   3      313.96      211.49     75.24 o 
  31   7   3     2189.64     2754.79    116.00 o 
  33   7   3      268.11      117.52     56.37 o 
 -34   8   3       97.15       57.38     33.96 o 
 -32   8   3      800.65      850.39    144.29 o 
 -30   8   3       12.75       19.33     16.70 o 
 -28   8   3        3.08       12.38     16.13 o 
 -26   8   3       33.72       10.74     12.48 o 
 -24   8   3        4.53       15.87     18.08 o 
 -22   8   3     1556.01     1635.40     86.31 o 
 -20   8   3        3.60       11.01     15.59 o 
 -18   8   3      174.28      128.41     40.57 o 
 -16   8   3      561.92      590.24     45.60 o 
 -14   8   3     1698.89     1897.63     78.15 o 
 -12   8   3      452.28      396.99     58.19 o 
 -10   8   3     1872.10     1691.99    141.46 o 
  -8   8   3      828.44      836.29     60.21 o 
  -6   8   3    14802.82    14078.99    806.22 o 
  -4   8   3        5.13        9.44      6.27 o 
  -2   8   3       36.07       56.48     26.60 o 
   0   8   3     2118.84     2165.31     99.25 o 
   2   8   3     6987.04     7306.89    169.89 o 
   4   8   3     1597.42     1505.66     52.43 o 
   6   8   3        3.85       15.92      7.94 o 
   8   8   3       45.46       32.68     13.17 o 
  10   8   3       32.60       22.18     12.15 o 
  12   8   3       94.09      102.82     30.74 o 
  14   8   3     1144.54     1186.06     62.97 o 
  16   8   3      363.70      303.29     55.30 o 
  18   8   3      459.91      465.75    105.85 o 
  20   8   3      796.16      802.50     70.54 o 
  22   8   3      108.26       97.22     36.65 o 
  24   8   3       56.62       78.44     28.10 o 
  26   8   3        6.68       15.86     14.56 o 
  28   8   3        9.03       16.76     12.18 o 
  30   8   3      167.87      101.85     45.35 o 
  32   8   3      123.68       63.51     29.27 o 
 -31   9   3        2.05        4.36     12.73 o 
 -29   9   3       89.09       87.03     53.00 o 
 -27   9   3      327.79      213.02    116.29 o 
 -25   9   3       75.65       60.32     27.11 o 
 -23   9   3      544.41      375.65    120.88 o 
 -21   9   3      260.94      211.43     68.63 o 
 -19   9   3        1.01        9.17     13.78 o 
 -17   9   3      153.28      137.05     53.96 o 
 -15   9   3      413.75      394.25     85.01 o 
 -13   9   3      179.49      185.58     70.49 o 
 -11   9   3     1533.20     1539.50     72.53 o 
  -9   9   3      254.44      223.32     28.75 o 
  -7   9   3       45.35       56.84     21.59 o 
  -5   9   3      575.28      533.67     45.39 o 
  -3   9   3       23.52       18.71     11.12 o 
  -1   9   3       30.64       27.28     19.43 o 
   1   9   3     2837.55     3010.42    129.89 o 
   3   9   3     2189.38     2283.04     71.57 o 
   5   9   3       98.03      115.07     34.41 o 
   7   9   3      324.02      329.90     59.66 o 
   9   9   3     1091.08     1178.89     64.18 o 
  11   9   3      581.14      578.69     75.90 o 
  13   9   3      983.23     1026.68     59.09 o 
  15   9   3      547.41      476.09     97.38 o 
  17   9   3      235.95      271.93     85.96 o 
  19   9   3       54.02       34.82     21.12 o 
  21   9   3      149.00      135.16     54.01 o 
  23   9   3       38.08       25.44     15.08 o 
  25   9   3        2.85        8.79     10.46 o 
  27   9   3       38.01       30.98     14.67 o 
  29   9   3        0.15        5.67     11.25 o 
 -28  10   3        6.85       15.86     13.51 o 
 -26  10   3        7.93        9.01     17.25 o 
 -24  10   3      859.57     1173.81    108.94 o 
 -22  10   3       13.35       15.03     14.83 o 
 -20  10   3       13.27       38.28     22.50 o 
 -18  10   3       75.93       58.19     24.81 o 
 -16  10   3        0.79       12.36     14.82 o 
 -14  10   3      358.14      294.65    108.07 o 
 -12  10   3       17.30       11.24     16.40 o 
 -10  10   3      300.33      251.60     77.14 o 
  -8  10   3     1057.11     1246.36     82.89 o 
  -6  10   3     1780.36     1898.22    126.09 o 
  -4  10   3     1738.20     1912.04    139.08 o 
  -2  10   3      867.18      796.75     50.82 o 
   0  10   3      461.32      455.74     53.94 o 
   2  10   3     1173.26     1229.76     66.48 o 
   4  10   3      323.27      578.99    109.13 o 
   6  10   3      172.57      183.33     44.00 o 
   8  10   3      369.82      352.16     55.14 o 
  10  10   3      136.99      158.41     50.17 o 
  12  10   3        3.39        3.41     13.54 o 
  14  10   3       61.09       60.82     24.03 o 
  16  10   3      113.80       98.24     34.39 o 
  18  10   3      268.36      240.52     94.53 o 
  20  10   3      129.91       88.55     36.71 o 
  22  10   3      362.83      336.19     84.18 o 
  24  10   3       80.85       73.15     31.55 o 
  26  10   3        0.40        8.74     10.55 o 
 -25  11   3      254.42      190.31     96.01 o 
 -23  11   3      209.44      151.08     77.53 o 
 -21  11   3       10.12       11.82     16.24 o 
 -19  11   3        0.07        7.80     13.48 o 
 -17  11   3      186.45      222.87    107.23 o 
 -15  11   3       19.16        9.13     16.43 o 
 -13  11   3     1053.64     1110.48    148.28 o 
 -11  11   3        1.03        6.74     13.54 o 
  -9  11   3       44.89       36.84     18.25 o 
  -7  11   3      265.01      280.38     89.62 o 
  -5  11   3      804.78      883.03     50.78 o 
  -3  11   3        6.04       10.96     10.70 o 
  -1  11   3       31.32       47.99     17.23 o 
   1  11   3      380.77      381.52     37.10 o 
   3  11   3        0.01       16.80     13.71 o 
   5  11   3        6.20       11.24      9.95 o 
   7  11   3       34.78       22.52     15.80 o 
   9  11   3       23.67       19.68     12.20 o 
  11  11   3       12.92       20.21     12.77 o 
  13  11   3       28.17       21.15     13.59 o 
  15  11   3       38.15       27.18     17.16 o 
  17  11   3       31.64       25.24     16.35 o 
  19  11   3       13.44       15.34     11.89 o 
  21  11   3      128.97       95.47     44.51 o 
  23  11   3       80.28       38.38     20.21 o 
 -20  12   3      208.07      134.83     57.54 o 
 -18  12   3      216.99      158.77     97.24 o 
 -16  12   3        7.77       10.09     13.59 o 
 -14  12   3       67.40       29.97     22.62 o 
 -12  12   3      391.14      364.17    133.15 o 
 -10  12   3       30.25       26.83     24.27 o 
  -8  12   3        6.13       17.30     15.26 o 
  -6  12   3       58.38       62.32     29.58 o 
  -4  12   3      172.14      192.48     85.23 o 
  -2  12   3        0.10       13.90     14.41 o 
   0  12   3      355.95      343.62    105.58 o 
   2  12   3        2.34        9.54      9.84 o 
   4  12   3       11.26       21.03     14.64 o 
   6  12   3       77.78       66.92     31.76 o 
   8  12   3        2.78       12.31     12.53 o 
  10  12   3      146.81      121.71     61.02 o 
  12  12   3       68.29       49.96     21.77 o 
  14  12   3       15.09       12.97     12.61 o 
  16  12   3       16.58       13.32     13.86 o 
  18  12   3      582.34      493.70    162.53 o 
 -15  13   3        0.06        4.44     19.71 o 
 -13  13   3        5.76       10.07     14.68 o 
 -11  13   3      106.64       62.49     35.10 o 
  -9  13   3        7.03       18.64     12.61 o 
  -7  13   3        0.18        8.64     14.50 o 
  -5  13   3        0.16       12.93     12.51 o 
  -3  13   3      152.75       92.44     51.06 o 
  -1  13   3       13.34       28.99     25.45 o 
   1  13   3      492.68      521.35    102.08 o 
   3  13   3       92.58       51.05     34.29 o 
   5  13   3       29.20       33.19     20.66 o 
   7  13   3      447.52      385.52    117.21 o 
   9  13   3      168.03       98.26     47.14 o 
  11  13   3      199.07      126.51     70.98 o 
 -40   0   4       77.65       66.31     58.40 o 
 -38   0   4      222.47      189.64    171.02 o 
 -36   0   4      560.68      547.27    171.25 o 
 -34   0   4      383.86      411.20    167.14 o 
 -32   0   4       62.37       58.46     34.29 o 
 -30   0   4       52.24       34.80     25.80 o 
 -28   0   4     1760.63     1662.48    119.60 o 
 -26   0   4      508.18      443.43     53.11 o 
 -24   0   4     1861.42     1671.37    113.23 o 
 -22   0   4       36.20       23.58     14.13 o 
 -20   0   4      577.15      622.22     31.20 o 
 -18   0   4      195.50      156.52     32.10 o 
 -16   0   4      534.29      483.08     23.22 o 
 -14   0   4      408.89      432.41     23.17 o 
 -12   0   4     7712.61     8394.85    148.04 o 
 -10   0   4      238.69      291.46     25.91 o 
  -8   0   4     1308.81     1227.57     34.78 o 
  -6   0   4      612.81      676.34     32.60 o 
  -4   0   4     1229.33     1448.30     35.26 o 
  -2   0   4     1916.82     1909.06     37.32 o 
   0   0   4     5079.67     5344.75     98.13 o 
   2   0   4      774.84      830.89     27.74 o 
   4   0   4     4981.71     5094.96    125.07 o 
   6   0   4       21.23       36.42     14.77 o 
   8   0   4     1304.17     1323.24     38.59 o 
  10   0   4      496.36      593.67     31.93 o 
  12   0   4        1.32        3.88      7.06 o 
  14   0   4     2614.50     2462.94     63.24 o 
  16   0   4      373.01      313.73     51.70 o 
  18   0   4     4351.79     4460.39    182.39 o 
  20   0   4       79.44       70.23     36.93 o 
  22   0   4       73.15       59.74     32.58 o 
  24   0   4      103.53       72.74     41.14 o 
  26   0   4      574.78      567.63     49.67 o 
  28   0   4      163.36      106.92     40.28 o 
  30   0   4        0.05        8.72     13.44 o 
  32   0   4       28.40       47.10     27.26 o 
  34   0   4       32.38       21.66     18.83 o 
  36   0   4       51.28       26.62     20.64 o 
  38   0   4      250.56      257.75    257.08 o 
 -41   1   4       39.87       22.32     23.76 o 
 -39   1   4      223.38      182.52    104.24 o 
 -37   1   4       16.45       12.13     15.98 o 
 -35   1   4      477.55      484.10    151.99 o 
 -33   1   4      175.32      118.73     45.00 o 
 -31   1   4      266.66      248.46     72.77 o 
 -29   1   4     2986.26     3295.98    141.91 o 
 -27   1   4      208.33      182.25     50.75 o 
 -25   1   4     1721.07     1774.71     59.24 o 
 -23   1   4        5.77        4.61      3.65 o 
 -21   1   4       24.77       18.51      6.63 o 
 -19   1   4        0.03        4.31      4.68 o 
 -17   1   4      100.56       78.33     15.01 o 
 -15   1   4      735.91      752.80     20.67 o 
 -13   1   4     1459.58     1512.41     35.35 o 
 -11   1   4     1801.35     1914.45     32.61 o 
  -9   1   4       34.09       49.29     11.06 o 
  -7   1   4      940.85      959.39     21.04 o 
  -5   1   4      436.78      428.18     17.40 o 
  -3   1   4     1602.30     1650.71     27.73 o 
  -1   1   4     4134.56     4190.04     76.73 o 
   1   1   4      304.77      317.10     16.84 o 
   3   1   4       21.14       17.35      6.44 o 
   5   1   4      383.74      366.03     18.96 o 
   7   1   4     1770.63     1820.57     32.48 o 
   9   1   4      239.39      221.76     13.52 o 
  11   1   4     1431.31     1322.43     36.65 o 
  13   1   4      279.42      251.71     17.94 o 
  15   1   4        1.72        4.43      5.65 o 
  17   1   4      953.10      997.63     39.86 o 
  19   1   4     3019.63     3094.32     69.99 o 
  21   1   4      107.80       79.53     25.01 o 
  23   1   4      848.82      858.67     47.09 o 
  25   1   4       11.54        8.00      9.02 o 
  27   1   4       58.97       34.65     13.33 o 
  29   1   4       13.71       12.33      8.79 o 
  31   1   4        8.55        9.60      8.30 o 
  33   1   4      351.83      327.64    103.46 o 
  35   1   4        1.93       15.39     10.37 o 
  37   1   4       76.90       45.85     28.94 o 
 -40   2   4       70.48       46.56     28.66 o 
 -38   2   4        7.17        8.42     16.31 o 
 -36   2   4      408.83      451.55    102.88 o 
 -34   2   4      169.38      148.84     71.44 o 
 -32   2   4      263.83      253.36    112.12 o 
 -30   2   4      760.59      883.12     78.45 o 
 -28   2   4       56.08       19.48     10.30 o 
 -26   2   4      945.57      952.28     50.69 o 
 -24   2   4      647.86      678.76     41.50 o 
 -22   2   4       71.43       60.33     20.48 o 
 -20   2   4       33.58       37.13     11.44 o 
 -18   2   4       43.90       36.42     11.56 o 
 -16   2   4       92.16      117.34     26.63 o 
 -14   2   4      212.48      194.09     18.30 o 
 -12   2   4     2533.70     2617.52     52.57 o 
 -10   2   4     8699.70     9296.45    154.25 o 
  -8   2   4        8.32        7.06      4.54 o 
  -6   2   4     4996.68     5026.35     75.08 o 
  -4   2   4     2800.94     2767.32     40.93 o 
  -2   2   4    10100.88    11108.48    187.86 o 
   0   2   4    10102.77    11289.33    169.72 o 
   2   2   4     2437.27     2485.13     62.09 o 
   4   2   4       20.87       27.10      6.83 o 
   6   2   4      261.00      266.89     26.07 o 
   8   2   4      308.62      402.34     26.68 o 
  10   2   4     1181.14     1101.61     76.09 o 
  12   2   4     1862.39     1862.38     57.30 o 
  14   2   4     2643.32     2485.58     75.35 o 
  16   2   4       65.11       59.85     17.91 o 
  18   2   4      121.24      136.53     36.62 o 
  20   2   4     1508.78     1594.71     49.31 o 
  22   2   4     1026.76      964.88     44.26 o 
  24   2   4       66.14       48.84     16.86 o 
  26   2   4       88.75       61.28     19.82 o 
  28   2   4       72.85       51.78     18.26 o 
  30   2   4       10.94        8.30     11.58 o 
  32   2   4      135.14      106.78     38.36 o 
  34   2   4       35.66       19.46     14.96 o 
  36   2   4      202.26      126.41     49.38 o 
 -39   3   4        0.55        8.40     18.45 o 
 -37   3   4       13.25        9.25     22.85 o 
 -35   3   4       14.25       23.26     22.87 o 
 -33   3   4       70.33       55.51     34.45 o 
 -31   3   4      494.57      549.41     60.41 o 
 -29   3   4       59.84       58.27     28.19 o 
 -27   3   4       72.64       57.16     27.24 o 
 -25   3   4      328.37      283.07     52.11 o 
 -23   3   4      123.80       88.03     32.17 o 
 -21   3   4       28.23       22.57      9.49 o 
 -19   3   4        6.31        8.69      4.24 o 
 -17   3   4        8.39        4.19      3.49 o 
 -15   3   4        9.62       10.70      4.60 o 
 -13   3   4        8.38        6.28      2.53 o 
 -11   3   4     3019.24     3034.45     63.07 o 
  -9   3   4      189.01      161.23     11.51 o 
  -7   3   4       66.90       43.90     13.85 o 
  -5   3   4      346.44      416.37     18.98 o 
  -3   3   4      225.13      231.22     14.04 o 
  -1   3   4     3025.89     3171.38     55.81 o 
   1   3   4     4424.80     4275.86    232.33 o 
   3   3   4      215.67      223.32     25.08 o 
   5   3   4      777.25      735.86     38.77 o 
   7   3   4      809.82      876.05     46.71 o 
   9   3   4      692.75      707.96     37.01 o 
  11   3   4       55.05       76.75     25.35 o 
  13   3   4     1065.42     1113.43     44.22 o 
  15   3   4        0.71        4.49      5.15 o 
  17   3   4     3146.13     2908.29    120.97 o 
  19   3   4        8.28        5.73      4.56 o 
  21   3   4     1792.29     1694.92    121.66 o 
  23   3   4      456.56      374.01     59.56 o 
  25   3   4       90.38       77.02     22.89 o 
  27   3   4        0.01       19.15     11.97 o 
  29   3   4      159.56      101.80     36.20 o 
  31   3   4       50.69       27.09     15.60 o 
  33   3   4       88.65       88.27     37.41 o 
  35   3   4      290.94      217.05     78.64 o 
  37   3   4        1.60        5.64      9.99 o 
 -38   4   4       91.49       53.92     37.37 o 
 -36   4   4       15.38       10.51     22.61 o 
 -34   4   4      477.07      496.09    102.34 o 
 -32   4   4       48.48       38.81     26.80 o 
 -30   4   4        8.80       11.97     11.43 o 
 -28   4   4       10.66        6.78     11.28 o 
 -26   4   4      270.50      299.68     75.38 o 
 -24   4   4      530.61      529.90     57.26 o 
 -22   4   4        0.15       10.09     14.10 o 
 -20   4   4      361.73      392.12     57.60 o 
 -18   4   4      380.10      383.58     47.64 o 
 -16   4   4       50.19       56.95     23.80 o 
 -14   4   4      791.65      792.06     42.06 o 
 -12   4   4      862.97      988.59     27.02 o 
 -10   4   4       60.26       60.62      7.02 o 
  -8   4   4     4896.14     4408.44    269.56 o 
  -6   4   4    13820.82    15082.73    249.96 o 
  -4   4   4     6206.46     6732.40    132.45 o 
  -2   4   4       66.88      102.80      8.95 o 
   0   4   4     3694.63     3663.02     77.68 o 
   2   4   4       58.88       51.53     11.15 o 
   4   4   4       85.82      112.17     36.53 o 
   6   4   4     7418.04     7928.56    300.59 o 
   8   4   4      585.71      591.26     45.01 o 
  10   4   4      431.17      468.30     48.33 o 
  12   4   4      302.83      347.71     43.53 o 
  14   4   4      244.60      284.77     67.33 o 
  16   4   4      162.05      102.45     39.33 o 
  18   4   4      130.88       94.20     21.76 o 
  20   4   4      262.68      246.19     45.80 o 
  22   4   4      319.97      347.21     83.96 o 
  24   4   4       15.30       13.76     10.57 o 
  26   4   4       14.78       11.76     10.95 o 
  28   4   4       14.39       20.04     16.12 o 
  30   4   4      179.77      169.72     71.39 o 
  32   4   4      299.18      365.18     65.54 o 
  34   4   4        9.95       12.82     11.13 o 
  36   4   4        1.80       14.51     11.66 o 
 -37   5   4      983.26     1078.41    324.35 o 
 -35   5   4      242.89      217.86     93.50 o 
 -33   5   4      517.04      653.50    124.86 o 
 -31   5   4       67.17       37.96     21.15 o 
 -29   5   4      139.61      150.12     63.53 o 
 -27   5   4      284.21      315.38     86.74 o 
 -25   5   4     1102.65     1257.15    108.92 o 
 -23   5   4     1793.29     2042.13     95.88 o 
 -21   5   4       31.94       20.48     15.39 o 
 -19   5   4      126.23      131.87     45.57 o 
 -17   5   4      141.20      169.76     55.92 o 
 -15   5   4      389.71      177.16     97.12 o 
 -13   5   4      727.41      765.55     33.05 o 
 -11   5   4      423.36      453.98     22.43 o 
  -9   5   4      344.29      253.38     46.16 o 
  -7   5   4      686.56      686.23     20.48 o 
  -5   5   4        0.24        3.66      3.27 o 
  -3   5   4     2332.54     2386.64     46.24 o 
  -1   5   4     2219.40     2198.64     38.47 o 
   1   5   4     1179.98     1240.46     30.80 o 
   3   5   4       50.59       53.75      9.86 o 
   5   5   4     1407.23     1396.79     51.99 o 
   7   5   4     4281.99     4407.17    106.16 o 
   9   5   4     1340.99     1283.87     57.90 o 
  11   5   4      559.62      615.83     40.01 o 
  13   5   4       74.47       73.63     21.57 o 
  15   5   4      289.85      293.77     71.96 o 
  17   5   4      193.19      208.03     57.96 o 
  19   5   4      651.34      652.57    110.25 o 
  21   5   4        0.65        9.98     10.08 o 
  23   5   4       67.60       79.12     31.13 o 
  25   5   4        8.41       11.37     11.71 o 
  27   5   4       25.99       18.86     15.24 o 
  29   5   4       62.27       49.14     21.40 o 
  31   5   4       25.37       18.31     15.01 o 
  33   5   4      236.74      151.60     61.33 o 
  35   5   4      313.35      221.74     99.96 o 
 -36   6   4        0.23        5.03     22.62 o 
 -34   6   4      468.12      364.76    155.09 o 
 -32   6   4     1493.39     2023.82    103.10 o 
 -30   6   4      307.84      275.97    124.09 o 
 -28   6   4        4.21       14.75     14.52 o 
 -26   6   4      671.62      581.23    112.87 o 
 -24   6   4      182.77      147.24     60.84 o 
 -22   6   4        2.64       15.09     14.51 o 
 -20   6   4      171.24      173.54     67.16 o 
 -18   6   4       25.95       23.25     14.90 o 
 -16   6   4       16.41       30.84     19.03 o 
 -14   6   4       35.50       24.45     10.67 o 
 -12   6   4      495.13      514.36     25.90 o 
 -10   6   4      164.56      143.61     31.93 o 
  -8   6   4     1066.38     1057.18     45.11 o 
  -6   6   4      936.14      930.59     37.93 o 
  -4   6   4      863.91      727.45     40.43 o 
  -2   6   4       21.24       26.99     11.79 o 
   0   6   4      217.27      217.94     21.67 o 
   2   6   4     3185.00     2809.60    205.11 o 
   4   6   4      525.30      451.13     40.95 o 
   6   6   4      140.63       56.56     27.23 o 
   8   6   4      103.25       64.04     23.38 o 
  10   6   4      695.28      674.90     49.37 o 
  12   6   4     1947.75     2040.87     80.52 o 
  14   6   4     1163.93     1081.89     60.34 o 
  16   6   4       99.54       91.09     30.31 o 
  18   6   4      231.82      234.97     59.48 o 
  20   6   4      106.54       95.15     32.71 o 
  22   6   4        0.90       11.63     10.87 o 
  24   6   4       50.49       51.76     20.27 o 
  26   6   4      131.00      123.36     44.58 o 
  28   6   4      243.35      181.57     61.95 o 
  30   6   4       88.06       49.32     26.14 o 
  32   6   4       66.62       36.72     19.76 o 
 -35   7   4      457.82      309.27    156.40 o 
 -33   7   4      651.01      498.11    110.53 o 
 -31   7   4       31.62       18.28     15.63 o 
 -29   7   4      148.53      113.00     57.18 o 
 -27   7   4      110.56      115.15     60.69 o 
 -25   7   4      331.51      262.18    115.71 o 
 -23   7   4      611.31      542.82     62.94 o 
 -21   7   4      138.54      130.91     52.30 o 
 -19   7   4       46.71       31.24     15.98 o 
 -17   7   4      308.81      318.89     82.70 o 
 -15   7   4      132.31      134.56     32.81 o 
 -13   7   4       12.89       16.27     12.11 o 
 -11   7   4     1053.40     1172.26     54.81 o 
  -9   7   4        0.33        3.24      2.37 o 
  -7   7   4       30.59       29.69     12.93 o 
  -5   7   4       26.49       23.97     10.48 o 
  -3   7   4      111.86       97.63     18.69 o 
  -1   7   4      486.00      466.23     24.39 o 
   1   7   4     4431.75     4420.46     95.96 o 
   3   7   4      924.79      858.56     40.91 o 
   5   7   4       42.98       36.24     12.52 o 
   7   7   4      720.13      797.13     33.24 o 
   9   7   4     1244.10     1263.14     72.39 o 
  11   7   4     5442.52     4890.23    643.22 o 
  13   7   4      912.36      860.59     52.31 o 
  15   7   4      513.43      503.21     58.82 o 
  17   7   4      111.45      116.16     34.81 o 
  19   7   4      355.58      438.81    108.54 o 
  21   7   4       31.81       37.05     16.27 o 
  23   7   4       46.15       47.22     21.36 o 
  25   7   4      193.40      153.82     54.65 o 
  27   7   4      364.70      329.79    124.68 o 
  29   7   4       32.19       10.07     11.48 o 
  31   7   4       20.12       19.37     16.58 o 
 -32   8   4       50.01       30.91     21.87 o 
 -30   8   4       11.36       10.16     14.52 o 
 -28   8   4      150.22      126.78     48.02 o 
 -26   8   4        8.82        9.53     13.82 o 
 -24   8   4        0.76        5.62     16.25 o 
 -22   8   4      139.09      134.88     59.87 o 
 -20   8   4      314.41      237.26     93.52 o 
 -18   8   4      549.15      520.22    153.70 o 
 -16   8   4     1223.02     1296.25     76.80 o 
 -14   8   4       48.52       35.43     18.98 o 
 -12   8   4       11.34       12.87     11.68 o 
 -10   8   4       30.14       35.41     18.06 o 
  -8   8   4      253.17      168.19     46.29 o 
  -6   8   4     2669.65     2531.38    155.84 o 
  -4   8   4      273.82      274.34     28.23 o 
  -2   8   4       38.89       51.59     20.43 o 
   0   8   4     3265.70     3473.72    121.11 o 
   2   8   4      911.02      946.21     47.17 o 
   4   8   4      267.77      251.46     31.51 o 
   6   8   4      168.61      154.12     46.91 o 
   8   8   4     1930.26     1605.81    186.50 o 
  10   8   4      492.86      573.63     94.73 o 
  12   8   4      166.35      133.55     50.92 o 
  14   8   4      168.46      192.05     57.85 o 
  16   8   4      163.07      160.90     45.22 o 
  18   8   4       28.81       34.46     16.02 o 
  20   8   4      464.86      425.94    102.85 o 
  22   8   4        8.47        8.53     11.35 o 
  24   8   4       79.62       34.76     20.18 o 
  26   8   4        8.42        9.42     11.84 o 
  28   8   4      822.17      654.40    117.50 o 
  30   8   4      805.19      947.82    290.74 o 
 -31   9   4        0.71        4.93     21.39 o 
 -29   9   4        7.70       14.33     16.17 o 
 -27   9   4       29.65       30.86     18.83 o 
 -25   9   4       81.34       84.72     46.48 o 
 -23   9   4        1.97       20.07     15.48 o 
 -21   9   4        8.54       14.67     14.50 o 
 -19   9   4      148.78      118.46     45.10 o 
 -17   9   4       72.63       53.45     29.17 o 
 -15   9   4      758.75      719.96     90.82 o 
 -13   9   4      159.06      135.46     53.68 o 
 -11   9   4       11.52       13.48     12.42 o 
  -9   9   4       24.41       24.99     15.29 o 
  -7   9   4     4356.30     5340.16    144.76 o 
  -5   9   4     1991.02     2059.37    122.96 o 
  -3   9   4      312.31      306.23     61.45 o 
  -1   9   4      967.56     1048.27     53.93 o 
   1   9   4     2005.95     2171.17     84.37 o 
   3   9   4      550.67      678.62     49.83 o 
   5   9   4     2569.24     2725.32     95.00 o 
   7   9   4      166.64      162.49     50.76 o 
   9   9   4       38.08       20.37     12.87 o 
  11   9   4       40.13       45.13     19.07 o 
  13   9   4      288.67      258.53    100.34 o 
  15   9   4       89.61       87.25     35.83 o 
  17   9   4       27.56       20.76     14.77 o 
  19   9   4      269.24      261.49     88.92 o 
  21   9   4       10.44        9.65     12.20 o 
  23   9   4      373.60      256.42    114.96 o 
  25   9   4       24.28       15.11     10.32 o 
  27   9   4       47.82       52.31     26.78 o 
 -26  10   4      121.85       47.51     28.90 o 
 -24  10   4      142.54       97.89     52.69 o 
 -22  10   4        4.71        8.14     14.84 o 
 -20  10   4      891.97      810.36    126.28 o 
 -18  10   4       90.44       62.37     32.97 o 
 -16  10   4        3.20        7.88     13.80 o 
 -14  10   4        2.60       11.13     15.26 o 
 -12  10   4        1.32       10.00     18.58 o 
 -10  10   4       50.34       30.23     14.04 o 
  -8  10   4      905.25      926.30     60.63 o 
  -6  10   4     2215.90     2507.50     76.84 o 
  -4  10   4        6.57       20.85     15.09 o 
  -2  10   4      329.33      248.58     36.91 o 
   0  10   4        8.12       34.45     17.21 o 
   2  10   4     1143.23     1321.56     71.62 o 
   4  10   4      435.32      495.94     56.36 o 
   6  10   4       65.19       53.58     23.31 o 
   8  10   4      455.24      425.11     58.13 o 
  10  10   4      220.70      238.68     68.78 o 
  12  10   4        0.75        8.57     13.13 o 
  14  10   4      541.56      529.72    116.35 o 
  16  10   4       74.71       50.15     22.18 o 
  18  10   4        1.01       10.70     14.01 o 
  20  10   4      164.83      136.09     49.92 o 
  22  10   4       22.43       21.51     15.86 o 
  24  10   4      763.99      862.73    224.04 o 
 -23  11   4      410.00      306.27    127.63 o 
 -21  11   4      123.39      108.51     54.30 o 
 -19  11   4      117.43       43.72     27.12 o 
 -17  11   4       16.11       17.00     14.65 o 
 -15  11   4       55.37       58.97     32.72 o 
 -13  11   4       50.78       45.65     27.37 o 
 -11  11   4        2.19       11.90     18.10 o 
  -9  11   4      189.74      130.47     57.03 o 
  -7  11   4      160.61      124.05     57.69 o 
  -5  11   4      149.62      123.81     46.38 o 
  -3  11   4       14.02       11.19     12.24 o 
  -1  11   4        5.59       11.19     15.82 o 
   1  11   4        0.25       11.05     16.03 o 
   3  11   4      182.30      162.80     60.43 o 
   5  11   4      777.15      610.09    103.74 o 
   7  11   4      155.86      142.26     62.02 o 
   9  11   4      290.45      229.95     90.50 o 
  11  11   4      339.33      227.80     90.10 o 
  13  11   4      467.26      493.77     89.58 o 
  15  11   4       48.49       44.23     22.89 o 
  17  11   4      115.42       71.15     42.64 o 
  19  11   4       15.76       18.89     14.17 o 
 -18  12   4       72.96       59.73     39.56 o 
 -16  12   4      165.01      131.73     69.04 o 
 -14  12   4        5.21       13.83     16.11 o 
 -12  12   4      100.63       63.48     38.40 o 
 -10  12   4       22.53       22.89     17.53 o 
  -8  12   4      128.34      105.09     48.07 o 
  -6  12   4      375.06      311.31    156.45 o 
  -4  12   4        3.12       28.23     24.75 o 
  -2  12   4      435.31      549.59    104.13 o 
   0  12   4       25.90       16.90     35.14 o 
   2  12   4      426.66      404.19    136.36 o 
   4  12   4      501.56      580.18     94.37 o 
   6  12   4       14.65       12.74     13.10 o 
   8  12   4        0.45        5.97     12.26 o 
  10  12   4      100.96       91.53     44.14 o 
  12  12   4      332.06      302.76    146.42 o 
  14  12   4      104.35       58.27     32.51 o 
  -9  13   4       46.69       39.88     34.44 o 
  -7  13   4       20.57       23.91     29.98 o 
  -5  13   4        3.84       12.11     14.36 o 
  -3  13   4       24.42       28.77     19.80 o 
  -1  13   4      118.50       70.67     36.40 o 
   1  13   4      386.18      306.46    166.35 o 
   3  13   4       74.76       57.96     33.74 o 
   5  13   4       77.31       36.65     25.50 o 
   7  13   4       20.94       20.10     16.17 o 
 -39   1   5      156.40       67.81     56.96 o 
 -37   1   5      270.84      170.08    106.30 o 
 -35   1   5      165.65      145.91     62.06 o 
 -33   1   5     1623.33     1897.96    294.31 o 
 -31   1   5       53.58       34.66     28.59 o 
 -29   1   5        1.97       10.84      9.76 o 
 -27   1   5     1510.87     1567.24     88.45 o 
 -25   1   5      315.42      273.98     42.85 o 
 -23   1   5        7.06        8.54      7.49 o 
 -21   1   5      261.94      193.99     38.70 o 
 -19   1   5       61.00       57.50     10.31 o 
 -17   1   5        0.07        2.22      2.00 o 
 -15   1   5      405.66      414.35     20.30 o 
 -13   1   5       21.81       17.36      6.33 o 
 -11   1   5      249.14      278.31     19.39 o 
  -9   1   5        4.02       10.32      5.44 o 
  -7   1   5       25.99       24.03      8.58 o 
  -5   1   5        7.22        6.45      5.85 o 
  -3   1   5       45.68       61.57     19.97 o 
  -1   1   5      522.54      585.05     25.08 o 
   1   1   5       32.92       43.75     14.75 o 
   3   1   5      739.00      785.59     26.75 o 
   5   1   5     5069.25     5453.68    110.96 o 
   7   1   5     2971.67     3092.73     56.65 o 
   9   1   5      957.18      876.90     24.80 o 
  11   1   5       10.69        6.84      4.03 o 
  13   1   5     1685.98     1727.90     54.24 o 
  15   1   5      349.85      349.86     23.05 o 
  17   1   5     3394.79     3488.83     80.24 o 
  19   1   5      729.13      716.05     39.24 o 
  21   1   5      533.88      531.24     54.22 o 
  23   1   5        1.54       12.06      8.48 o 
  25   1   5      426.04      444.55     44.32 o 
  27   1   5       35.92       25.88     14.44 o 
  29   1   5       10.50       14.58     10.47 o 
  31   1   5       22.34       23.56     15.00 o 
  33   1   5      310.85      279.74    236.95 o 
  35   1   5       48.27       34.16     22.91 o 
 -38   2   5      163.69       91.81     59.79 o 
 -36   2   5       27.28       22.98     21.30 o 
 -34   2   5      181.71      152.62     86.81 o 
 -32   2   5      134.19       89.64     49.80 o 
 -30   2   5      119.39       74.00     41.00 o 
 -28   2   5     1764.39     2003.82    100.11 o 
 -26   2   5      163.77      117.93     41.47 o 
 -24   2   5       30.64       21.37     12.57 o 
 -22   2   5       77.69       44.42     19.02 o 
 -20   2   5     1911.30     1522.50    215.83 o 
 -18   2   5       66.97       35.59     13.43 o 
 -16   2   5     1764.50     1780.66     59.22 o 
 -14   2   5      159.38      139.71     14.65 o 
 -12   2   5      680.64      753.11     20.46 o 
 -10   2   5       64.31       80.31     20.12 o 
  -8   2   5       59.30       82.83     17.47 o 
  -6   2   5     1385.42     1533.51     39.68 o 
  -4   2   5     1176.08     1334.95     34.07 o 
  -2   2   5      845.89      982.11     32.06 o 
   0   2   5     3251.85     3405.32     79.68 o 
   2   2   5        9.18        6.93      5.22 o 
   4   2   5      116.00      109.03     14.17 o 
   6   2   5     4031.13     3989.33    217.33 o 
   8   2   5       18.39       26.01     12.02 o 
  10   2   5        0.42        5.82     11.61 o 
  12   2   5       13.11        5.58      2.47 o 
  14   2   5     2047.45     1488.81    267.83 o 
  16   2   5      166.99      122.33     27.53 o 
  18   2   5     1523.04     1181.93    192.48 o 
  20   2   5      210.03      193.10     44.82 o 
  22   2   5       10.47       10.59     10.12 o 
  24   2   5        0.26        9.44     10.03 o 
  26   2   5        0.59       13.35     10.73 o 
  28   2   5      129.06       69.10     27.86 o 
  30   2   5        3.13       11.64      9.21 o 
  32   2   5       33.89       27.13     11.96 o 
  34   2   5       11.42        9.92     18.02 o 
 -37   3   5       37.40       22.22     17.35 o 
 -35   3   5       29.92       19.30     23.03 o 
 -33   3   5      265.78      243.81    109.77 o 
 -31   3   5       21.94       27.37     23.05 o 
 -29   3   5       16.30       10.06     12.31 o 
 -27   3   5     1071.77     1274.09     79.08 o 
 -25   3   5      750.57      751.79     65.10 o 
 -23   3   5      276.88      254.87     60.27 o 
 -21   3   5      143.28      120.73     39.32 o 
 -19   3   5     1186.15      926.54    119.47 o 
 -17   3   5      621.79      473.40     75.32 o 
 -15   3   5     4123.71     3954.66    200.52 o 
 -13   3   5      830.59      836.34     29.78 o 
 -11   3   5     1995.37     2106.99     38.87 o 
  -9   3   5      347.87      344.09     16.99 o 
  -7   3   5        1.13        6.43      4.85 o 
  -5   3   5      175.96      184.21     12.64 o 
  -3   3   5      349.41      350.53     16.32 o 
  -1   3   5       42.32       54.04     21.34 o 
   1   3   5      788.52      772.82     33.48 o 
   3   3   5      116.39      137.53     21.52 o 
   5   3   5      209.85      224.53     43.60 o 
   7   3   5      202.24      235.11     35.38 o 
   9   3   5        1.17       12.08      9.81 o 
  11   3   5       13.55       14.55      9.36 o 
  13   3   5      938.76      938.93     54.37 o 
  15   3   5      266.30      303.86     70.29 o 
  17   3   5      187.38      220.44     47.86 o 
  19   3   5     2887.59     3120.17    109.92 o 
  21   3   5       11.96       15.73     11.43 o 
  23   3   5       96.21       97.79     27.91 o 
  25   3   5       25.37       22.48     12.50 o 
  27   3   5       69.04       48.29     25.74 o 
  29   3   5      452.64      472.01     61.84 o 
  31   3   5       57.74       39.34     17.09 o 
  33   3   5      193.72      132.41     47.01 o 
 -38   4   5        1.83        4.89     26.65 o 
 -36   4   5      265.01      158.20     87.69 o 
 -34   4   5        0.21       13.21     22.14 o 
 -32   4   5      142.54      121.23     69.73 o 
 -30   4   5      187.68      125.11     66.90 o 
 -28   4   5     1942.05     2119.42     87.18 o 
 -26   4   5     3362.41     3556.46    103.71 o 
 -24   4   5      127.58      128.01     57.88 o 
 -22   4   5       51.58       33.29     17.36 o 
 -20   4   5      985.31      936.34     66.61 o 
 -18   4   5      439.75      368.20     58.16 o 
 -16   4   5     2053.82     2075.04     76.48 o 
 -14   4   5       25.44       18.34      8.49 o 
 -12   4   5     1264.60     1250.66     36.65 o 
 -10   4   5     1039.54     1076.14     33.82 o 
  -8   4   5       10.53        9.09      4.71 o 
  -6   4   5       33.81       28.75     10.78 o 
  -4   4   5      215.19      200.11     13.49 o 
  -2   4   5      835.35      882.93     24.40 o 
   0   4   5       29.93       33.44     11.33 o 
   2   4   5      405.80      420.79     37.77 o 
   4   4   5      328.90      382.02     56.04 o 
   6   4   5      280.18      280.85     31.41 o 
   8   4   5        6.71        6.33      7.73 o 
  10   4   5      976.14     1117.18     47.52 o 
  12   4   5      131.42      131.56     40.24 o 
  14   4   5     2329.25     2592.62     79.91 o 
  16   4   5      256.23      264.26     67.97 o 
  18   4   5     1138.78     1132.64     99.34 o 
  20   4   5     2084.73     2261.99    100.13 o 
  22   4   5      188.19      159.90     50.63 o 
  24   4   5      172.37      170.83     53.70 o 
  26   4   5       83.72       90.44     35.79 o 
  28   4   5       32.77       23.68     16.27 o 
  30   4   5       78.93       43.60     21.35 o 
  32   4   5        6.63       10.52     11.87 o 
 -35   5   5       13.18       19.64     22.92 o 
 -33   5   5      394.86      379.79    272.34 o 
 -31   5   5        6.00       11.39     14.98 o 
 -29   5   5      923.92     1066.60     81.71 o 
 -27   5   5      346.57      331.34    114.95 o 
 -25   5   5     1365.22     1525.91     74.57 o 
 -23   5   5      445.60      447.28     98.38 o 
 -21   5   5      277.80      250.36     88.62 o 
 -19   5   5      553.24      649.97     72.04 o 
 -17   5   5      607.90      662.31     78.85 o 
 -15   5   5      357.03      129.10    104.10 o 
 -13   5   5     1142.11     1143.02     34.28 o 
 -11   5   5      555.88      553.95     32.41 o 
  -9   5   5     2016.68     1910.86     80.76 o 
  -7   5   5      280.37      249.18     16.83 o 
  -5   5   5       62.59       57.65     11.70 o 
  -3   5   5     1001.62      962.45     43.60 o 
  -1   5   5     1214.40     1286.76     41.68 o 
   1   5   5      205.34      199.71     23.86 o 
   3   5   5       84.12       68.81     22.53 o 
   5   5   5      205.48      277.05     68.42 o 
   7   5   5     1010.37      988.65     58.27 o 
   9   5   5     1274.04     1378.12     59.50 o 
  11   5   5     2124.24     2257.92     72.51 o 
  13   5   5      587.12      597.96     64.84 o 
  15   5   5     2495.23     2820.66    109.15 o 
  17   5   5     3618.59     4032.01    141.97 o 
  19   5   5      335.45      376.27     95.26 o 
  21   5   5      228.65      218.17     60.10 o 
  23   5   5        4.73       19.32     13.92 o 
  25   5   5      289.94      275.27     92.41 o 
  27   5   5       11.38       14.71     10.00 o 
  29   5   5      358.88      322.70    132.15 o 
  31   5   5       15.71       20.83     15.30 o 
 -34   6   5        1.74       19.60     18.99 o 
 -32   6   5      245.95      193.43     93.34 o 
 -30   6   5      229.89      226.13    120.52 o 
 -28   6   5      337.83      256.79    107.75 o 
 -26   6   5      297.21      256.72    117.12 o 
 -24   6   5      223.64      204.73     76.39 o 
 -22   6   5      196.09      130.92     70.24 o 
 -20   6   5        0.01        3.39     15.25 o 
 -18   6   5      326.21      307.04     92.02 o 
 -16   6   5        1.96        7.87     11.95 o 
 -14   6   5      581.85      441.06     86.46 o 
 -12   6   5     1982.79     2074.03     74.29 o 
 -10   6   5      368.44      373.29     56.27 o 
  -8   6   5      453.82      341.21     44.08 o 
  -6   6   5     8697.31     9076.44    146.43 o 
  -4   6   5     2296.25     2060.13    104.62 o 
  -2   6   5     1310.88     1196.27     32.54 o 
   0   6   5      744.81      651.56     50.80 o 
   2   6   5      287.16      191.84     45.56 o 
   4   6   5      553.71      551.67     44.97 o 
   6   6   5     4581.92     4497.92    189.50 o 
   8   6   5      599.57      651.94     71.03 o 
  10   6   5       42.24       32.19     15.05 o 
  12   6   5       40.15       20.42     13.07 o 
  14   6   5     2168.73     2247.65     95.97 o 
  16   6   5      690.48      739.59     57.78 o 
  18   6   5      628.12      591.29    122.67 o 
  20   6   5     1263.34     1278.38     73.82 o 
  22   6   5      100.77       85.20     29.18 o 
  24   6   5       44.43       33.61     18.11 o 
  26   6   5       19.41       16.14     12.89 o 
  28   6   5      145.81      122.39     48.85 o 
  30   6   5       56.27       37.95     16.91 o 
 -33   7   5       17.44       18.53     17.97 o 
 -31   7   5      278.42      226.26    139.43 o 
 -29   7   5      223.45      179.75     92.69 o 
 -27   7   5       58.70       43.63     24.94 o 
 -25   7   5       15.81       21.99     14.72 o 
 -23   7   5        6.58        5.05     15.83 o 
 -21   7   5      869.94     1035.14     65.42 o 
 -19   7   5       43.17       49.36     22.12 o 
 -17   7   5       30.75       16.19     16.22 o 
 -15   7   5      850.36      858.61     67.29 o 
 -13   7   5      344.94      300.37     69.83 o 
 -11   7   5      543.35      518.17     39.40 o 
  -9   7   5       93.33       88.92     35.99 o 
  -7   7   5      655.70      452.01     99.68 o 
  -5   7   5        3.14       13.29     14.01 o 
  -3   7   5     1261.31     1265.46     40.63 o 
  -1   7   5      460.36      469.08     28.26 o 
   1   7   5      911.20      630.35    162.80 o 
   3   7   5       42.35       56.38     25.46 o 
   5   7   5      288.45      308.74     80.87 o 
   7   7   5      567.66      508.72     48.42 o 
   9   7   5     1017.76      963.25     79.11 o 
  11   7   5     1063.21     1092.78     65.99 o 
  13   7   5      311.32      358.64     58.25 o 
  15   7   5      267.84      276.94     69.32 o 
  17   7   5       58.53       36.59     17.04 o 
  19   7   5     1069.24     1173.58    102.75 o 
  21   7   5        6.04       14.85     12.58 o 
  23   7   5       16.37       19.93     13.85 o 
  25   7   5      153.68       99.20     41.62 o 
  27   7   5      213.06      178.18     65.13 o 
  29   7   5        5.09       14.26     12.63 o 
 -30   8   5        8.10       16.10     17.68 o 
 -28   8   5       39.90       25.06     20.06 o 
 -26   8   5      166.20      111.83     80.09 o 
 -24   8   5      210.19      187.51     91.69 o 
 -22   8   5      232.52      254.38    139.36 o 
 -20   8   5      117.28      108.13     45.98 o 
 -18   8   5        0.79       11.14     15.36 o 
 -16   8   5      279.21      167.66     67.72 o 
 -14   8   5      525.56      574.18    119.55 o 
 -12   8   5        0.52        7.74     10.56 o 
 -10   8   5      263.59      202.15     54.88 o 
  -8   8   5      868.19      907.26     56.49 o 
  -6   8   5        5.50       16.92     13.41 o 
  -4   8   5     1288.38     1225.52     63.62 o 
  -2   8   5      564.53      507.86     28.73 o 
   0   8   5       32.42       32.69     16.67 o 
   2   8   5      321.77      328.77     42.61 o 
   4   8   5       38.23       27.67     15.92 o 
   6   8   5        3.36       10.96     12.77 o 
   8   8   5      205.07      208.43     67.09 o 
  10   8   5      426.96      400.31     70.00 o 
  12   8   5      234.87      237.32     71.29 o 
  14   8   5      727.85      747.42     59.53 o 
  16   8   5      187.71      157.78     49.84 o 
  18   8   5       72.58       85.84     35.78 o 
  20   8   5      275.02      249.42     87.42 o 
  22   8   5      115.33       94.08     40.04 o 
  24   8   5     1013.77     1216.91    110.60 o 
  26   8   5       52.86       32.53     20.97 o 
 -27   9   5      111.99       93.26     51.21 o 
 -25   9   5       89.98       43.05     29.53 o 
 -23   9   5       54.56       42.76     30.60 o 
 -21   9   5      348.59      278.61    115.66 o 
 -19   9   5       27.17       34.93     20.24 o 
 -17   9   5      129.19      105.66     48.93 o 
 -15   9   5      602.51      686.17     96.08 o 
 -13   9   5      335.23      232.51     79.04 o 
 -11   9   5      121.70       83.87     39.53 o 
  -9   9   5       14.96       18.34     12.05 o 
  -7   9   5       30.48       26.30     16.39 o 
  -5   9   5       96.77      101.10     43.24 o 
  -3   9   5        6.08        8.54     11.87 o 
  -1   9   5       97.04      106.13     37.43 o 
   1   9   5      523.30      525.36     52.34 o 
   3   9   5      114.98      149.17     51.03 o 
   5   9   5      485.67      534.61     53.40 o 
   7   9   5       99.44       55.92     25.04 o 
   9   9   5      133.33      120.20     45.26 o 
  11   9   5     1017.06     1083.79     96.51 o 
  13   9   5      230.83      185.22     60.32 o 
  15   9   5      106.70       65.89     23.80 o 
  17   9   5      174.88      170.01     66.15 o 
  19   9   5      566.94      638.74    103.22 o 
  21   9   5      137.58      107.42     48.86 o 
  23   9   5       67.65       40.51     17.82 o 
 -24  10   5      444.69      466.04    149.60 o 
 -22  10   5       32.08       27.09     18.65 o 
 -20  10   5       67.71       25.25     22.05 o 
 -18  10   5      145.32      114.23     58.61 o 
 -16  10   5        4.59       10.50     14.87 o 
 -14  10   5        1.19        7.42     16.38 o 
 -12  10   5      651.46      671.36    137.13 o 
 -10  10   5      333.47      334.12     90.37 o 
  -8  10   5      902.61      972.37    120.32 o 
  -6  10   5      181.39      200.80     95.83 o 
  -4  10   5        0.20       14.53     14.40 o 
  -2  10   5       58.95       54.87     27.72 o 
   0  10   5      946.92     1068.63     81.54 o 
   2  10   5      129.34      118.17     44.18 o 
   4  10   5       54.60       53.40     26.14 o 
   6  10   5      217.91      172.80     71.27 o 
   8  10   5      123.46      114.44     45.14 o 
  10  10   5        5.96        9.71     14.29 o 
  12  10   5      194.14      156.74     76.21 o 
  14  10   5        4.32        6.77     11.85 o 
  16  10   5        6.85        8.69     13.55 o 
  18  10   5      298.57      272.85    111.62 o 
  20  10   5       71.05       49.43     19.97 o 
 -21  11   5       40.07       31.39     23.69 o 
 -19  11   5        2.06       16.76     15.40 o 
 -17  11   5      126.52       55.75     32.68 o 
 -15  11   5        1.02       11.58     12.94 o 
 -13  11   5        5.12       14.35     15.31 o 
 -11  11   5        0.72       16.57     19.93 o 
  -9  11   5       77.21       52.38     40.02 o 
  -7  11   5      191.63      183.36    129.61 o 
  -5  11   5       77.39       54.68     26.51 o 
  -3  11   5       24.43       31.72     17.07 o 
  -1  11   5      559.61      440.94     83.69 o 
   1  11   5      516.14      642.31    111.10 o 
   3  11   5      781.01      744.43    112.41 o 
   5  11   5        4.24       21.65     20.98 o 
   7  11   5      616.76      479.51     54.54 o 
   9  11   5        0.01       16.23     16.27 o 
  11  11   5      815.31      866.30    112.63 o 
  13  11   5      592.24      469.06     77.96 o 
  15  11   5       12.68       26.27     17.09 o 
 -14  12   5       21.52       22.92     22.46 o 
 -12  12   5        0.36       17.39     22.65 o 
 -10  12   5       13.66       34.09     31.63 o 
  -8  12   5        2.18       12.15     21.23 o 
  -6  12   5      129.29      116.69     89.74 o 
  -4  12   5       66.82       52.82     24.80 o 
  -2  12   5      455.19      383.04    169.69 o 
   0  12   5      487.75      498.51    147.42 o 
   2  12   5      216.71       98.16     68.64 o 
   4  12   5      573.37      483.83    161.14 o 
   6  12   5      151.22       91.03     40.91 o 
   8  12   5      334.45      237.51    129.75 o 
  10  12   5      105.72       50.51     31.22 o 
 -36   0   6      546.32      699.44    222.91 o 
 -34   0   6      769.40     1075.22    194.41 o 
 -32   0   6        2.32       13.84     54.80 o 
 -30   0   6       55.43       80.16     82.37 o 
 -28   0   6      540.19      549.06    208.60 o 
 -26   0   6       35.31       44.92     34.17 o 
 -24   0   6       11.81       22.05     22.52 o 
 -22   0   6      447.02      425.91    182.54 o 
 -20   0   6     1010.71     1026.41     69.80 o 
 -18   0   6      233.08      231.23     49.62 o 
 -16   0   6     1901.63     2001.71     73.47 o 
 -14   0   6      791.90      769.65     47.14 o 
 -12   0   6     8334.55     8996.62    197.96 o 
 -10   0   6     1340.07     1358.85     78.20 o 
  -8   0   6     2704.43     2878.95    129.38 o 
  -6   0   6     2621.84     2657.84    120.37 o 
  -4   0   6     6414.58     7080.87    131.82 o 
  -2   0   6      647.82      688.18     51.39 o 
   0   0   6     2557.83     2849.66    150.81 o 
   2   0   6     1854.61     1973.01    101.13 o 
   4   0   6      476.38      488.11     32.90 o 
   6   0   6      263.08      284.36     39.35 o 
   8   0   6        6.14        8.16     10.67 o 
  10   0   6     2779.44     2874.13     74.68 o 
  12   0   6     4349.72     4651.51    164.41 o 
  14   0   6     3158.27     3293.12    126.81 o 
  16   0   6     1954.49     1911.24     89.79 o 
  18   0   6     2497.14     2513.84    137.26 o 
  20   0   6      812.70      838.80     62.08 o 
  22   0   6        7.50       19.32     25.06 o 
  24   0   6       58.13       41.98     32.67 o 
  26   0   6        0.61       12.22     22.28 o 
  28   0   6        7.13       21.67     21.28 o 
  30   0   6       19.62       24.52     31.08 o 
  32   0   6        0.06       10.91     15.21 o 
 -37   1   6      357.34      262.96    173.50 o 
 -35   1   6       45.33       31.70     30.83 o 
 -33   1   6     1355.58     1644.48    177.77 o 
 -31   1   6      225.71      161.07     93.78 o 
 -29   1   6       19.20       19.26     21.95 o 
 -27   1   6      212.02      166.60     73.23 o 
 -25   1   6      217.47      179.53     67.84 o 
 -23   1   6      650.54      618.76     69.54 o 
 -21   1   6     1677.98     1627.00     69.14 o 
 -19   1   6      257.08      172.37     26.59 o 
 -17   1   6     1160.06     1144.95     43.05 o 
 -15   1   6      931.72      983.68     33.73 o 
 -13   1   6     2139.73     2089.82     64.30 o 
 -11   1   6     2571.73     2458.84     87.36 o 
  -9   1   6     1120.77     1078.36     43.35 o 
  -7   1   6      676.70      673.97     33.20 o 
  -5   1   6      233.72      260.80     29.62 o 
  -3   1   6       62.51       57.79     21.28 o 
  -1   1   6        0.40        4.93      5.26 o 
   1   1   6        6.73        7.13      5.82 o 
   3   1   6       45.03       53.40     16.76 o 
   5   1   6      136.62      170.89     27.26 o 
   7   1   6       74.52       77.54     16.42 o 
   9   1   6      144.06      141.66     28.69 o 
  11   1   6     1919.37     1896.07     46.33 o 
  13   1   6      878.44      849.40     47.31 o 
  15   1   6      860.77      886.84     42.42 o 
  17   1   6     1709.01     1753.38     78.32 o 
  19   1   6        0.19        6.16     12.02 o 
  21   1   6     1449.73     1474.61     57.57 o 
  23   1   6      361.62      322.68     81.88 o 
  25   1   6      566.08      588.86     87.31 o 
  27   1   6      141.20       85.67     42.50 o 
  29   1   6      361.98      293.61    149.06 o 
  31   1   6      238.52      151.73     88.91 o 
 -36   2   6      175.76      102.16     62.24 o 
 -34   2   6      153.22       84.76     52.51 o 
 -32   2   6       42.51       22.96     22.77 o 
 -30   2   6     1012.43     1105.86    229.32 o 
 -28   2   6      727.86      763.38     91.85 o 
 -26   2   6      526.69      528.50     92.79 o 
 -24   2   6       60.26       65.81     31.07 o 
 -22   2   6       26.38       24.57     13.74 o 
 -20   2   6      595.72      613.62     41.22 o 
 -18   2   6     1028.39     1081.07     57.54 o 
 -16   2   6      580.85      451.74     99.82 o 
 -14   2   6      157.74      150.77     21.08 o 
 -12   2   6     2203.44     2338.40     51.38 o 
 -10   2   6     1295.07     1311.22     37.02 o 
  -8   2   6      162.02      154.16     33.23 o 
  -6   2   6      221.92      207.46     28.14 o 
  -4   2   6        0.00        4.70      4.75 o 
  -2   2   6       67.30       66.44     25.83 o 
   0   2   6      294.60      290.50     22.04 o 
   2   2   6      149.69      138.45     13.23 o 
   4   2   6      120.27      118.01     15.65 o 
   6   2   6        0.55        3.81      2.86 o 
   8   2   6       40.15       42.32     17.02 o 
  10   2   6      223.57      280.45     69.63 o 
  12   2   6      279.76      307.25     47.90 o 
  14   2   6       64.32       72.18     24.99 o 
  16   2   6      253.57      241.61     62.61 o 
  18   2   6      236.63      231.48     58.43 o 
  20   2   6      470.31      470.06     81.87 o 
  22   2   6      317.41      283.64     85.64 o 
  24   2   6      236.47      187.44     71.19 o 
  26   2   6      142.56      126.56     50.14 o 
  28   2   6       93.22       56.25     38.93 o 
  30   2   6        0.50       11.44     13.99 o 
  32   2   6       28.19       22.85     17.97 o 
 -35   3   6       12.12       17.74     14.40 o 
 -33   3   6       92.12       42.03     37.15 o 
 -31   3   6      138.63       78.42     49.53 o 
 -29   3   6        4.48       13.96     17.45 o 
 -27   3   6       67.31       55.51     33.78 o 
 -25   3   6       58.92       41.72     35.37 o 
 -23   3   6     2020.62     2023.50    110.35 o 
 -21   3   6     3632.87     3684.17    205.47 o 
 -19   3   6     2482.62     2534.72    110.23 o 
 -17   3   6      552.86      503.89     30.53 o 
 -15   3   6      166.84      139.81     32.58 o 
 -13   3   6        5.67        4.61      3.72 o 
 -11   3   6     3425.89     3343.18     64.76 o 
  -9   3   6     3006.40     3051.37     52.66 o 
  -7   3   6       91.85       98.36     29.98 o 
  -5   3   6      188.93      170.73     18.72 o 
  -3   3   6      350.81      355.38     18.67 o 
  -1   3   6        3.24        8.86      5.15 o 
   1   3   6       21.59       17.82      7.90 o 
   3   3   6       97.87       97.99     31.53 o 
   5   3   6        0.00        5.88     10.04 o 
   7   3   6       25.74       29.22     13.27 o 
   9   3   6       32.72       31.58     14.93 o 
  11   3   6       63.78       75.03     29.95 o 
  13   3   6      382.58      416.41     71.13 o 
  15   3   6     2607.39     2793.26    132.66 o 
  17   3   6     1152.22     1229.37     74.18 o 
  19   3   6      367.90      387.34     64.14 o 
  21   3   6      363.72      325.18    102.88 o 
  23   3   6     2653.89     3002.06     95.66 o 
  25   3   6     2000.72     2286.91    140.40 o 
  27   3   6       89.48       60.43     23.43 o 
  29   3   6      262.89      110.37     53.01 o 
  31   3   6      432.05      310.59    320.86 o 
 -34   4   6        1.79       15.00     19.89 o 
 -32   4   6      256.97      198.11    121.97 o 
 -30   4   6        9.20       21.36     17.38 o 
 -28   4   6        2.31       11.84     18.66 o 
 -26   4   6      151.67      113.33     53.11 o 
 -24   4   6       36.66       39.07     22.12 o 
 -22   4   6       83.09       40.31     22.04 o 
 -20   4   6      161.59      158.80     69.33 o 
 -18   4   6       10.97       18.23     15.67 o 
 -16   4   6      399.54      336.52     45.76 o 
 -14   4   6      554.71      471.81     31.05 o 
 -12   4   6     1613.70     1791.91     50.39 o 
 -10   4   6     3235.28     3242.19     64.86 o 
  -8   4   6      117.61       92.13     22.42 o 
  -6   4   6     3295.10     3575.68     70.17 o 
  -4   4   6     2839.82     2915.63     73.39 o 
  -2   4   6       35.17       27.07     10.60 o 
   0   4   6        0.59        3.81      3.07 o 
   2   4   6      274.26      258.15     31.16 o 
   4   4   6       15.52       22.56     14.79 o 
   6   4   6      439.95      526.68     79.47 o 
   8   4   6     1181.64     1147.01     58.82 o 
  10   4   6       21.01       22.86     12.66 o 
  12   4   6        0.97        6.82     13.38 o 
  14   4   6      511.38      542.62     57.67 o 
  16   4   6      181.68      198.02     55.85 o 
  18   4   6      517.23      500.92    122.29 o 
  20   4   6      346.10      339.79     97.68 o 
  22   4   6      293.92      291.08     80.25 o 
  24   4   6      446.17      416.92    158.89 o 
  26   4   6      148.85       96.97     44.06 o 
  28   4   6      258.50      177.91     60.23 o 
  30   4   6      178.89      101.41     42.88 o 
 -33   5   6        2.16        4.30     12.82 o 
 -31   5   6       45.25       17.00     17.97 o 
 -29   5   6        3.24       15.71     16.96 o 
 -27   5   6      143.85       81.35     53.30 o 
 -25   5   6       42.61       19.66     15.23 o 
 -23   5   6      237.64      160.08     75.80 o 
 -21   5   6      139.19      133.97     59.99 o 
 -19   5   6       16.25       14.31     12.70 o 
 -17   5   6      246.93      217.23     42.22 o 
 -15   5   6      657.02      615.96     59.79 o 
 -13   5   6      258.61      203.74     49.32 o 
 -11   5   6      201.97      137.42     40.64 o 
  -9   5   6     1391.62     1438.85     47.34 o 
  -7   5   6       12.12       10.77      7.56 o 
  -5   5   6       13.06        8.73     10.52 o 
  -3   5   6     1989.91     2057.41     56.09 o 
  -1   5   6      617.65      561.24     34.04 o 
   1   5   6      844.65      833.19     41.26 o 
   3   5   6        0.70        8.20     11.16 o 
   5   5   6      586.99      583.85     78.27 o 
   7   5   6        0.89       12.36     10.42 o 
   9   5   6      179.26      197.34     54.90 o 
  11   5   6        3.22       11.20     12.67 o 
  13   5   6       43.81       29.27     15.96 o 
  15   5   6      130.76      107.83     34.17 o 
  17   5   6      555.98      626.56    106.48 o 
  19   5   6       92.43       96.96     36.54 o 
  21   5   6      307.28      259.95     84.88 o 
  23   5   6        0.01       16.74     13.79 o 
  25   5   6      110.04       74.83     32.06 o 
  27   5   6      268.11      187.18    100.23 o 
  29   5   6       63.60       18.50     11.44 o 
 -32   6   6       47.77       30.30     34.08 o 
 -30   6   6       11.43       12.75     19.36 o 
 -28   6   6       46.36       38.37     17.45 o 
 -26   6   6      176.92      133.62     64.33 o 
 -24   6   6       41.95       44.41     23.78 o 
 -22   6   6      388.59      331.69    118.91 o 
 -20   6   6       53.54       40.45     24.58 o 
 -18   6   6       27.08       36.67     17.53 o 
 -16   6   6     1126.13     1176.94     80.86 o 
 -14   6   6      121.74       83.97     35.30 o 
 -12   6   6     1005.37      931.73     56.64 o 
 -10   6   6      122.82       86.23     32.50 o 
  -8   6   6       34.24       59.59     25.88 o 
  -6   6   6      466.57      453.93     23.67 o 
  -4   6   6      685.00      677.92     54.66 o 
  -2   6   6       14.96        9.97      6.97 o 
   0   6   6       35.58       66.05     27.35 o 
   2   6   6      147.79      142.14     48.67 o 
   4   6   6      353.79      446.22     90.47 o 
   6   6   6       61.91       68.72     24.12 o 
   8   6   6       23.10       23.52     11.53 o 
  10   6   6       85.38       61.06     21.68 o 
  12   6   6       11.82       11.25     10.57 o 
  14   6   6        3.29        9.84     12.38 o 
  16   6   6       18.09       20.48     14.32 o 
  18   6   6        8.76       15.03     12.17 o 
  20   6   6      203.73      165.11     62.71 o 
  22   6   6       19.54       16.79     13.62 o 
  24   6   6        3.83       15.84     13.01 o 
  26   6   6        0.00        9.44     10.66 o 
  28   6   6        1.67        7.72     11.92 o 
 -31   7   6       25.51       29.24     25.16 o 
 -29   7   6       77.10       46.12     28.07 o 
 -27   7   6       19.37       26.56     16.28 o 
 -25   7   6      182.34      118.39     72.03 o 
 -23   7   6       17.45        8.17     10.70 o 
 -21   7   6      201.89      187.42     77.57 o 
 -19   7   6      462.32      484.26    116.67 o 
 -17   7   6      141.26      140.91     52.03 o 
 -15   7   6       16.90       18.12     16.27 o 
 -13   7   6      519.33      509.96     62.02 o 
 -11   7   6       55.92       40.27     22.40 o 
  -9   7   6      979.37      977.09     50.80 o 
  -7   7   6     1512.01     1511.92     66.63 o 
  -5   7   6       26.54       16.82      9.86 o 
  -3   7   6      173.59      172.67     59.35 o 
  -1   7   6      313.88      325.96     35.70 o 
   1   7   6      399.40      374.78     42.38 o 
   3   7   6      262.19      221.44     70.33 o 
   5   7   6        4.94       11.62     13.73 o 
   7   7   6       73.59       50.29     22.11 o 
   9   7   6       78.77       61.88     23.66 o 
  11   7   6      913.68      929.69     57.11 o 
  13   7   6        0.01        9.90     13.94 o 
  15   7   6       82.03       71.41     27.55 o 
  17   7   6      322.97      347.36    112.65 o 
  19   7   6      114.22       95.10     38.65 o 
  21   7   6       55.98       42.52     20.45 o 
  23   7   6       58.61       62.65     29.74 o 
  25   7   6        0.34        9.35     10.04 o 
 -28   8   6        1.63        9.44     11.84 o 
 -26   8   6       23.94       18.66     14.89 o 
 -24   8   6      280.66      207.14     86.58 o 
 -22   8   6        5.89        7.64     17.00 o 
 -20   8   6      218.37      168.55     96.95 o 
 -18   8   6       89.91       61.74     33.74 o 
 -16   8   6       32.60       43.50     21.08 o 
 -14   8   6       88.74       71.15     31.82 o 
 -12   8   6       38.39       27.01     16.96 o 
 -10   8   6        7.09       13.57     14.67 o 
  -8   8   6     1003.02      800.81    109.48 o 
  -6   8   6      763.29      700.10     56.35 o 
  -4   8   6      473.33      469.02     53.49 o 
  -2   8   6       79.56       61.16     25.77 o 
   0   8   6       51.68       42.41     19.51 o 
   2   8   6       57.93       55.65     24.45 o 
   4   8   6        4.88       16.54     14.76 o 
   6   8   6      126.33      127.42     43.00 o 
   8   8   6      219.26      153.68     58.18 o 
  10   8   6       95.28       81.17     34.19 o 
  12   8   6      153.34      165.98     64.21 o 
  14   8   6      236.06      170.36     58.09 o 
  16   8   6        2.26        2.93     13.24 o 
  18   8   6       21.67       21.49     14.93 o 
  20   8   6      167.67      161.72     54.24 o 
  22   8   6      224.16      109.53     56.69 o 
 -25   9   6       32.07       32.90     20.37 o 
 -23   9   6      359.26      234.37    125.06 o 
 -21   9   6      258.90      163.01     74.82 o 
 -19   9   6      147.05       71.55     38.42 o 
 -17   9   6      577.85      656.79     79.82 o 
 -15   9   6       43.76       41.00     25.37 o 
 -13   9   6      120.11      120.07     61.44 o 
 -11   9   6      101.84       68.22     48.85 o 
  -9   9   6        3.71       26.22     27.02 o 
  -7   9   6        1.59       10.96     15.85 o 
  -5   9   6       41.29       46.68     24.82 o 
  -3   9   6      247.60      223.96     80.34 o 
  -1   9   6      107.95       90.94     42.55 o 
   1   9   6       30.51       35.72     18.65 o 
   3   9   6      254.40      240.09     82.14 o 
   5   9   6       39.52       43.65     26.80 o 
   7   9   6      178.55      125.19     60.18 o 
   9   9   6       45.03       34.16     17.90 o 
  11   9   6      154.51      149.49     60.97 o 
  13   9   6        2.45       13.96     11.63 o 
  15   9   6        4.03        9.94     10.05 o 
  17   9   6       97.72       74.83     33.36 o 
  19   9   6      426.16      264.46    124.95 o 
 -20  10   6        8.63       10.49     10.82 o 
 -18  10   6      105.74       80.61     40.72 o 
 -16  10   6      104.32       80.58     67.60 o 
 -14  10   6      155.40      101.85     63.30 o 
 -12  10   6      164.03      187.47    102.83 o 
 -10  10   6        0.20       13.94     20.59 o 
  -8  10   6        1.83       13.97     22.37 o 
  -6  10   6       44.89       48.64     39.30 o 
  -4  10   6        0.01        8.44     19.40 o 
  -2  10   6       76.49       92.45     58.07 o 
   0  10   6        0.91       14.00     17.64 o 
   2  10   6       66.70       50.09     23.06 o 
   4  10   6      353.69      359.10    125.43 o 
   6  10   6      453.89      482.42    139.83 o 
   8  10   6       58.21       29.03     17.10 o 
  10  10   6        4.05       10.64     12.82 o 
  12  10   6       50.28       30.77     21.63 o 
  14  10   6       35.82       31.65     19.28 o 
  16  10   6       90.35       56.74     23.38 o 
 -15  11   6        6.13       11.17     19.27 o 
 -13  11   6      183.53      154.02    133.44 o 
 -11  11   6       72.01       36.80     38.32 o 
  -9  11   6        5.26       20.49     23.36 o 
  -7  11   6        1.22       12.13     24.08 o 
  -5  11   6       22.18       30.33     30.21 o 
  -3  11   6        0.09        2.45     17.46 o 
  -1  11   6        0.85       19.30     17.68 o 
   1  11   6      356.28      230.72    131.38 o 
   3  11   6       35.41       48.31     30.43 o 
   5  11   6     1457.24     1775.82    113.10 o 
   7  11   6        0.17       10.79     14.75 o 
   9  11   6       25.74       39.16     21.33 o 
  11  11   6      246.78      150.07    137.36 o 
 -35   1   7       60.28       34.60     32.80 o 
 -33   1   7      164.68       97.12     82.15 o 
 -31   1   7      152.57       91.34     72.92 o 
 -29   1   7       29.03       27.59     25.92 o 
 -27   1   7       83.98       61.35     39.54 o 
 -25   1   7      157.77      114.95     63.14 o 
 -23   1   7      362.73      286.59    147.30 o 
 -21   1   7      208.05      154.17     56.71 o 
 -19   1   7       97.06       79.46     43.43 o 
 -17   1   7       22.30       19.46     11.70 o 
 -15   1   7      670.72      655.66     41.55 o 
 -13   1   7     4536.71     4638.20    117.21 o 
 -11   1   7     5199.48     5651.72    125.09 o 
  -9   1   7     1214.87     1252.45     46.50 o 
  -7   1   7      485.17      504.22     32.86 o 
  -5   1   7     5801.95     6050.01    137.91 o 
  -3   1   7     6342.96     6250.08    172.75 o 
  -1   1   7     3900.78     4078.05     92.49 o 
   1   1   7       93.27       87.82     28.75 o 
   3   1   7       33.86       31.51     13.52 o 
   5   1   7      553.50      503.92     29.11 o 
   7   1   7     1103.65     1193.51     47.06 o 
   9   1   7       74.02       81.23     24.87 o 
  11   1   7       93.47      118.23     34.27 o 
  13   1   7      359.92      351.77     86.68 o 
  15   1   7       53.22       33.86     15.49 o 
  17   1   7      594.78      580.78     65.70 o 
  19   1   7      355.68      369.58    121.52 o 
  21   1   7        3.29        6.87     13.15 o 
  23   1   7      186.62      146.00     77.00 o 
  25   1   7       15.37       17.32     19.21 o 
  27   1   7       58.28       34.96     25.70 o 
  29   1   7       46.19       15.33     13.25 o 
 -34   2   7       41.16       63.86     49.86 o 
 -32   2   7       15.37       11.54     23.98 o 
 -30   2   7      104.20       69.15     45.13 o 
 -28   2   7       56.24       48.39     34.41 o 
 -26   2   7        2.56        9.64     18.71 o 
 -24   2   7      163.44      132.73     58.36 o 
 -22   2   7      194.15      179.33    101.86 o 
 -20   2   7       36.66       23.24     12.08 o 
 -18   2   7        0.95        6.21      8.74 o 
 -16   2   7      394.89      413.99     42.26 o 
 -14   2   7       60.03       57.19     21.17 o 
 -12   2   7       87.26      106.07     37.02 o 
 -10   2   7        3.94       13.59     10.49 o 
  -8   2   7      106.54      101.18     33.86 o 
  -6   2   7      105.81       88.75     35.27 o 
  -4   2   7     1674.39     1783.98     53.01 o 
  -2   2   7       18.40       21.72      9.17 o 
   0   2   7       21.70       20.47      8.52 o 
   2   2   7      864.33      958.37     39.81 o 
   4   2   7      425.46      419.37     24.39 o 
   6   2   7      279.05      323.36     84.88 o 
   8   2   7      322.45      359.80     52.73 o 
  10   2   7      400.43      465.60     93.50 o 
  12   2   7       55.95       45.17     22.09 o 
  14   2   7     2512.36     2782.92     98.82 o 
  16   2   7      263.09      259.12     72.29 o 
  18   2   7       60.60       36.26     18.39 o 
  20   2   7      512.67      453.75    121.62 o 
  22   2   7      614.45      667.36     85.99 o 
  24   2   7      209.32      142.69     67.80 o 
  26   2   7       28.17       14.71     16.65 o 
  28   2   7        2.28       14.64     16.49 o 
 -33   3   7      102.83       60.49     44.70 o 
 -31   3   7        3.07       12.29     15.54 o 
 -29   3   7       85.29       70.58     42.57 o 
 -27   3   7      235.82      187.05    109.00 o 
 -25   3   7      121.39       93.71     61.50 o 
 -23   3   7       41.90       27.51     21.29 o 
 -21   3   7        5.15        5.09     12.19 o 
 -19   3   7      287.02      254.97     95.75 o 
 -17   3   7        0.29       11.55     13.99 o 
 -15   3   7        2.51        4.72      9.42 o 
 -13   3   7      109.54       89.87     30.66 o 
 -11   3   7       71.46       67.02     24.35 o 
  -9   3   7      490.15      487.48     29.53 o 
  -7   3   7       72.63       66.54     27.36 o 
  -5   3   7      166.80      167.28     39.53 o 
  -3   3   7       14.80       31.45     13.78 o 
  -1   3   7       25.06       12.80      6.09 o 
   1   3   7       42.43       29.54     12.38 o 
   3   3   7      404.55      434.38     43.49 o 
   5   3   7       73.64       98.14     38.30 o 
   7   3   7       92.32      102.80     35.59 o 
   9   3   7       20.10       24.97     16.36 o 
  11   3   7     1461.56     1594.42     78.29 o 
  13   3   7        3.53        5.37     11.87 o 
  15   3   7       19.00       22.77     13.42 o 
  17   3   7        6.79       15.87     11.12 o 
  19   3   7      277.67      279.03     99.76 o 
  21   3   7        5.21       16.24     12.81 o 
  23   3   7       11.18       14.58     16.03 o 
  25   3   7      278.39      248.65    130.40 o 
  27   3   7       56.21       25.98     17.33 o 
 -32   4   7       22.71       14.22     18.78 o 
 -30   4   7      313.89      220.04    120.48 o 
 -28   4   7      353.79      210.39    132.53 o 
 -26   4   7      107.53       60.87     41.24 o 
 -24   4   7        1.83       11.68     15.22 o 
 -22   4   7       11.50       11.08     14.91 o 
 -20   4   7       24.91       21.28     15.54 o 
 -18   4   7      375.60      343.42     67.98 o 
 -16   4   7     1142.10     1105.81     79.79 o 
 -14   4   7       29.10       25.36     14.71 o 
 -12   4   7     1582.95     1756.92     74.01 o 
 -10   4   7        7.45        5.37      6.58 o 
  -8   4   7      600.02      724.41     37.15 o 
  -6   4   7      903.19      952.10     42.50 o 
  -4   4   7       39.38       26.50     14.02 o 
  -2   4   7      524.52      488.78     33.50 o 
   0   4   7      140.40      110.90     37.80 o 
   2   4   7      510.93      548.09     48.62 o 
   4   4   7      108.14      100.75     32.45 o 
   6   4   7        2.45        5.59     17.34 o 
   8   4   7     1067.10     1059.35     63.32 o 
  10   4   7      423.36      475.23     79.54 o 
  12   4   7        0.50        9.83     10.65 o 
  14   4   7       93.97       76.68     29.78 o 
  16   4   7       49.07       33.39     18.27 o 
  18   4   7       71.43       41.70     19.33 o 
  20   4   7      310.51      259.94     93.27 o 
  22   4   7       23.53       15.53     13.35 o 
  24   4   7        3.09        7.82     11.57 o 
  26   4   7       14.06       16.31     16.15 o 
 -31   5   7        0.45        9.62     20.58 o 
 -29   5   7       99.03       44.26     30.70 o 
 -27   5   7      149.02      118.38     78.70 o 
 -25   5   7       38.90       28.36     25.82 o 
 -23   5   7      331.26      206.59    103.41 o 
 -21   5   7       77.81       79.69     33.52 o 
 -19   5   7      166.26      133.63     58.13 o 
 -17   5   7     1364.43     1219.88     85.98 o 
 -15   5   7      657.14      594.35     51.07 o 
 -13   5   7        4.73        6.06     10.80 o 
 -11   5   7     1887.25     1908.38     98.88 o 
  -9   5   7      176.56      130.20     54.06 o 
  -7   5   7        4.12        7.05      6.21 o 
  -5   5   7     1227.99     1127.29     49.28 o 
  -3   5   7      703.94      690.71     43.27 o 
  -1   5   7      293.25      238.35     79.90 o 
   1   5   7     1467.28     1505.19     71.04 o 
   3   5   7       25.69       22.22     14.26 o 
   5   5   7       73.17       55.15     22.09 o 
   7   5   7      651.75      630.61     53.45 o 
   9   5   7        0.00        6.91     13.17 o 
  11   5   7      435.17      412.02    109.12 o 
  13   5   7      131.50      118.34     40.04 o 
  15   5   7      141.54      111.40     40.91 o 
  17   5   7        3.80        5.36     12.20 o 
  19   5   7       18.69       35.25     21.55 o 
  21   5   7       99.96       80.77     31.68 o 
  23   5   7      550.41      571.08    120.18 o 
  25   5   7      193.47      114.55     56.80 o 
 -28   6   7        3.90        2.16     18.62 o 
 -26   6   7       26.03       13.47      9.17 o 
 -24   6   7       18.10       19.22     12.23 o 
 -22   6   7       13.34       12.12     16.95 o 
 -20   6   7      101.89       74.17     35.13 o 
 -18   6   7      396.83      344.23    102.96 o 
 -16   6   7      666.62      558.17     51.44 o 
 -14   6   7        2.11        5.32     14.23 o 
 -12   6   7      200.54      171.54     68.73 o 
 -10   6   7     1564.66     1452.22    183.03 o 
  -8   6   7     3977.48     4090.45    120.05 o 
  -6   6   7      913.38      996.39     73.35 o 
  -4   6   7     1382.37     1404.89     51.38 o 
  -2   6   7       22.84       14.93     12.19 o 
   0   6   7      194.16      181.98     38.48 o 
   2   6   7       84.10       98.30     45.68 o 
   4   6   7      391.96      349.66     54.80 o 
   6   6   7        9.13       13.49     15.53 o 
   8   6   7     1267.11     1343.63     54.79 o 
  10   6   7      269.55      264.73     90.08 o 
  12   6   7       17.88       13.67     10.25 o 
  14   6   7      384.75      335.89    126.39 o 
  16   6   7      220.60      170.07     45.30 o 
  18   6   7       41.41       50.73     26.82 o 
  20   6   7       55.36       29.40     17.75 o 
  22   6   7       63.05       47.92     24.59 o 
  24   6   7       16.27       10.50     11.44 o 
 -27   7   7        3.46       10.87     13.96 o 
 -25   7   7       37.37       15.09     14.84 o 
 -23   7   7       11.43        1.29     14.81 o 
 -21   7   7      665.31      615.88     61.16 o 
 -19   7   7      173.77      140.76     65.24 o 
 -17   7   7      259.70      214.09     89.21 o 
 -15   7   7      361.15      295.22    108.19 o 
 -13   7   7       99.63       55.24     30.97 o 
 -11   7   7        6.24       12.25     20.51 o 
  -9   7   7       82.72       61.07     33.88 o 
  -7   7   7      372.62      287.51     90.85 o 
  -5   7   7      428.74      377.92    108.09 o 
  -3   7   7     1219.43     1263.53     75.97 o 
  -1   7   7      472.32      487.37     64.39 o 
   1   7   7       27.45       39.73     17.04 o 
   3   7   7        0.03        8.15      8.79 o 
   5   7   7       94.63       71.02     25.41 o 
   7   7   7       41.28       28.88     16.65 o 
   9   7   7        6.09       10.51      9.71 o 
  11   7   7        8.14       18.68     15.68 o 
  13   7   7      136.24      120.88     50.47 o 
  15   7   7        7.71        5.91     13.24 o 
  17   7   7      106.03       87.30     36.39 o 
  19   7   7       96.06       65.72     32.13 o 
  21   7   7        0.23       13.35     12.22 o 
 -24   8   7       30.54       17.88     15.94 o 
 -22   8   7      147.94       85.84     57.05 o 
 -20   8   7       17.34       14.71     17.04 o 
 -18   8   7      172.79      115.98     57.57 o 
 -16   8   7      130.08      100.22     62.50 o 
 -14   8   7      265.87      208.34    137.95 o 
 -12   8   7       15.86       20.21     20.03 o 
 -10   8   7       60.46       62.70     38.59 o 
  -8   8   7        0.72        9.28     18.35 o 
  -6   8   7      245.47      226.77    120.34 o 
  -4   8   7       22.49       46.99     22.16 o 
  -2   8   7       62.52       81.42     40.99 o 
   0   8   7       26.24       22.11     24.18 o 
   2   8   7       47.45       34.39     15.14 o 
   4   8   7        3.21        8.36      9.91 o 
   6   8   7      162.65      130.22     60.54 o 
   8   8   7       25.26       20.50     14.26 o 
  10   8   7       15.53       19.94     13.63 o 
  12   8   7       86.22      106.75     40.87 o 
  14   8   7        1.93        6.55     14.63 o 
  16   8   7      105.11       71.83     30.28 o 
  18   8   7       23.67       23.63     15.76 o 
 -19   9   7       16.66        8.08     19.49 o 
 -17   9   7       41.32       43.08     23.01 o 
 -15   9   7        0.59       11.50     13.98 o 
 -13   9   7       22.33       25.62     28.21 o 
 -11   9   7       21.45       19.49     24.67 o 
  -9   9   7      162.80       91.42     49.09 o 
  -7   9   7      245.70      253.88    121.31 o 
  -5   9   7      244.41      182.04     75.02 o 
  -3   9   7        5.41        2.31     17.22 o 
  -1   9   7       20.04       19.02     16.33 o 
   1   9   7        8.84       18.00     16.97 o 
   3   9   7        1.28       14.23     11.89 o 
   5   9   7      168.27      176.26     87.71 o 
   7   9   7      110.33       84.41     38.69 o 
   9   9   7        4.43       15.16     13.96 o 
  11   9   7       59.55       60.53     28.45 o 
  13   9   7       59.36       41.87     20.23 o 
  15   9   7      173.29      107.57     69.00 o 
 -14  10   7       95.70       40.02     32.05 o 
 -12  10   7      105.90       74.94     47.05 o 
 -10  10   7      287.35      193.75    119.01 o 
  -8  10   7      151.16      103.57     97.90 o 
  -6  10   7      203.72      194.10    136.65 o 
  -4  10   7       60.58       57.50     38.87 o 
  -2  10   7       86.83       79.89     40.59 o 
   0  10   7       18.67       16.71     16.45 o 
   2  10   7      265.27      252.36    104.33 o 
   4  10   7       49.08       31.46     22.86 o 
   6  10   7        1.28        9.46     20.17 o 
   8  10   7      197.24      148.19     80.98 o 
 -30   0   8      271.01      269.68    281.66 o 
 -28   0   8      314.98      265.14    366.71 o 
 -26   0   8       84.43      114.13    107.85 o 
 -24   0   8      214.11      224.65    151.94 o 
 -22   0   8      381.26      325.64    238.50 o 
 -20   0   8      490.56      439.83    233.95 o 
 -18   0   8      142.44      142.92    102.61 o 
 -16   0   8        7.49       10.62     21.94 o 
 -14   0   8        2.24        5.30     10.01 o 
 -12   0   8       15.98       13.03     14.30 o 
 -10   0   8       30.37       29.58     17.58 o 
  -8   0   8      963.30      968.18     67.90 o 
  -6   0   8      829.76      876.39     63.10 o 
  -4   0   8        8.36       10.93     15.47 o 
  -2   0   8     1977.42     2124.28    106.07 o 
   0   0   8      111.69      128.76     51.74 o 
   2   0   8      668.47      699.77     65.45 o 
   4   0   8       16.30       21.97     16.81 o 
   6   0   8        1.40        9.31     16.54 o 
   8   0   8       27.27       34.98     30.21 o 
  10   0   8     2117.59     2412.29    122.48 o 
  12   0   8      945.19      969.93    103.53 o 
  14   0   8     1840.46     1820.61    143.66 o 
  16   0   8     2095.83     2371.53    205.64 o 
  18   0   8      737.91      786.01    103.33 o 
  20   0   8        1.67        2.90     22.05 o 
  22   0   8       44.84       47.36     39.14 o 
  24   0   8       56.13       27.06     35.57 o 
 -31   1   8       30.35       19.37     30.58 o 
 -29   1   8      170.22      146.72    109.12 o 
 -27   1   8      206.35      157.64    213.95 o 
 -25   1   8       15.51       17.38     24.60 o 
 -23   1   8      160.00      124.73     59.79 o 
 -21   1   8      172.36      136.58     78.98 o 
 -19   1   8       45.06       44.59     30.58 o 
 -17   1   8       78.00       54.68     29.50 o 
 -15   1   8       43.37       37.22     16.08 o 
 -13   1   8       15.36       23.27     10.38 o 
 -11   1   8       75.45       64.97     23.71 o 
  -9   1   8      257.00      215.71     72.61 o 
  -7   1   8     1171.57     1294.86     54.79 o 
  -5   1   8     1989.15     2122.24     81.14 o 
  -3   1   8      520.37      521.16     45.93 o 
  -1   1   8        0.25        7.25      7.11 o 
   1   1   8      328.67      326.53     35.82 o 
   3   1   8      795.23      810.27     59.05 o 
   5   1   8     2122.55     2277.90     65.10 o 
   7   1   8       70.16       56.24     28.70 o 
   9   1   8      313.82      341.19     84.59 o 
  11   1   8      215.85      239.60     77.83 o 
  13   1   8     1298.88     1434.40     79.22 o 
  15   1   8       46.73       44.25     22.97 o 
  17   1   8      148.16      126.45     70.61 o 
  19   1   8      413.35      337.30    164.67 o 
  21   1   8      113.67       66.92     35.49 o 
  23   1   8        7.91       11.95     16.51 o 
 -30   2   8       87.98       87.99     55.54 o 
 -28   2   8       14.52       17.98     25.20 o 
 -26   2   8      271.68      170.47    118.57 o 
 -24   2   8        1.21       10.61     19.61 o 
 -22   2   8       36.04       36.76     27.78 o 
 -20   2   8       20.81       19.37     18.74 o 
 -18   2   8      209.61      175.59     70.93 o 
 -16   2   8      319.65      239.69     88.33 o 
 -14   2   8        0.01        4.54     13.42 o 
 -12   2   8     2363.54     2571.48     77.97 o 
 -10   2   8      545.90      620.66     38.57 o 
  -8   2   8       11.54       17.04     10.27 o 
  -6   2   8     2222.20     2339.83     88.11 o 
  -4   2   8        9.16        9.56      8.94 o 
  -2   2   8       16.15       12.87     10.82 o 
   0   2   8       13.27       19.13     14.14 o 
   2   2   8      229.22      234.53     62.47 o 
   4   2   8      749.58      881.74     75.57 o 
   6   2   8      954.99     1096.06     61.48 o 
   8   2   8     1075.90     1190.10     61.76 o 
  10   2   8      127.81      130.77     37.33 o 
  12   2   8       42.55       42.49     19.72 o 
  14   2   8      333.29      337.66    117.07 o 
  16   2   8      189.62      185.40     81.86 o 
  18   2   8      218.11      199.77    110.83 o 
  20   2   8        0.14       11.59     10.62 o 
  22   2   8       21.92       19.62     19.50 o 
  24   2   8        8.46       12.69     17.75 o 
 -29   3   8     1123.73     1258.75    384.90 o 
 -27   3   8       16.38       14.61     14.44 o 
 -25   3   8       21.54       11.52     21.29 o 
 -23   3   8      175.78      111.15     78.67 o 
 -21   3   8       37.05       25.05     26.34 o 
 -19   3   8      115.86       80.37     47.23 o 
 -17   3   8      100.33       74.44     44.51 o 
 -15   3   8      364.50      344.50     70.60 o 
 -13   3   8      245.37      232.38     85.94 o 
 -11   3   8      428.58      423.13     30.47 o 
  -9   3   8      306.75      297.83     38.72 o 
  -7   3   8      550.69      538.16     32.48 o 
  -5   3   8     1040.32     1038.77     45.45 o 
  -3   3   8     1008.70      982.88     49.26 o 
  -1   3   8      154.78      113.11     41.10 o 
   1   3   8      930.06     1032.84     50.06 o 
   3   3   8     1015.00     1013.24     61.56 o 
   5   3   8     3625.83     4097.99     93.75 o 
   7   3   8     3785.23     4264.25     93.81 o 
   9   3   8       32.50       40.56     16.37 o 
  11   3   8       85.02       67.20     28.91 o 
  13   3   8      388.28      360.95     89.18 o 
  15   3   8      502.49      491.37     66.32 o 
  17   3   8       53.57       36.61     24.22 o 
  19   3   8        2.51        7.58     17.41 o 
  21   3   8       30.27       19.33     19.17 o 
  23   3   8      108.86       94.77     46.96 o 
 -28   4   8      275.30      151.84    126.75 o 
 -26   4   8        2.38       11.24     21.27 o 
 -24   4   8       25.26       20.88     24.13 o 
 -22   4   8        9.67       22.34     22.11 o 
 -20   4   8       13.09        8.89     12.55 o 
 -18   4   8      209.48      155.91     87.77 o 
 -16   4   8      192.42      155.36     79.53 o 
 -14   4   8      235.79      184.96     80.25 o 
 -12   4   8      268.66      197.53     90.85 o 
 -10   4   8      850.38      843.95     68.42 o 
  -8   4   8      985.17     1018.32     41.87 o 
  -6   4   8       12.29       14.99     10.79 o 
  -4   4   8       78.25       52.25     32.11 o 
  -2   4   8      143.57      118.07     58.18 o 
   0   4   8       36.29       40.15     19.27 o 
   2   4   8       11.71       19.62     13.07 o 
   4   4   8      887.27      939.20     69.53 o 
   6   4   8        0.29        8.13     10.78 o 
   8   4   8      219.71      176.19     61.99 o 
  10   4   8       16.94       15.10     13.10 o 
  12   4   8       46.29       31.81     16.85 o 
  14   4   8       62.45       53.83     23.54 o 
  16   4   8        2.19        9.56      9.03 o 
  18   4   8       77.96       57.75     39.93 o 
  20   4   8       17.21       18.92     15.72 o 
  22   4   8       96.01       85.24     49.92 o 
 -27   5   8        2.46        0.50     13.65 o 
 -25   5   8       15.52       12.48     13.07 o 
 -23   5   8      112.15       89.05     57.59 o 
 -21   5   8      268.21      175.76     98.56 o 
 -19   5   8      250.83      155.15     72.07 o 
 -17   5   8       55.88       35.22     23.03 o 
 -15   5   8       28.70       25.66     18.83 o 
 -13   5   8        1.32        4.13     11.65 o 
 -11   5   8       71.40       69.01     34.99 o 
  -9   5   8       26.35       28.50     23.38 o 
  -7   5   8      770.53      832.18     57.53 o 
  -5   5   8       21.77       17.66      9.68 o 
  -3   5   8       24.97       17.73     13.39 o 
  -1   5   8       36.58       31.16     16.43 o 
   1   5   8        0.47        5.40     12.33 o 
   3   5   8      113.37       88.94     35.12 o 
   5   5   8       95.89       68.67     31.25 o 
   7   5   8       84.94       61.60     21.95 o 
   9   5   8       11.74       12.40     10.02 o 
  11   5   8      131.49      119.30     46.31 o 
  13   5   8      471.71      495.95     89.30 o 
  15   5   8       31.54       24.79     16.48 o 
  17   5   8       27.75       28.16     17.88 o 
  19   5   8      119.77       86.10     44.78 o 
 -24   6   8        9.29       14.38     19.64 o 
 -22   6   8        0.03        9.91     12.99 o 
 -20   6   8       67.02       41.14     19.54 o 
 -18   6   8      694.58      674.52    120.20 o 
 -16   6   8      100.70       51.56     41.77 o 
 -14   6   8      351.67      236.18    130.85 o 
 -12   6   8      435.27      421.14    115.83 o 
 -10   6   8      189.50      146.31     76.38 o 
  -8   6   8       19.80       14.52     19.16 o 
  -6   6   8       83.49       47.80     33.42 o 
  -4   6   8       12.35       10.15     16.01 o 
  -2   6   8        0.54       15.92     16.79 o 
   0   6   8       56.40       51.09     24.28 o 
   2   6   8       19.90       18.77     10.51 o 
   4   6   8      110.17       95.64     40.63 o 
   6   6   8       41.96       38.06     19.54 o 
   8   6   8       10.00       13.25     11.33 o 
  10   6   8        4.06       11.62     10.69 o 
  12   6   8       51.28       60.33     28.73 o 
  14   6   8       91.08       74.16     35.87 o 
  16   6   8        1.21        9.07     10.77 o 
  18   6   8        1.12        9.79     10.90 o 
 -21   7   8       59.72       36.73     28.47 o 
 -19   7   8      266.51      129.12    111.75 o 
 -17   7   8      113.09       50.72     34.84 o 
 -15   7   8       25.41       23.57     21.12 o 
 -13   7   8        1.97        9.99     15.34 o 
 -11   7   8       26.36       17.39     22.36 o 
  -9   7   8       24.29       19.55     25.42 o 
  -7   7   8      137.18      110.89     77.68 o 
  -5   7   8     1217.50     1300.66     99.62 o 
  -3   7   8      158.52      110.05     65.27 o 
  -1   7   8       11.55       10.25     17.32 o 
   1   7   8       12.25       11.77     18.73 o 
   3   7   8      168.22      161.11     88.54 o 
   5   7   8      107.85       63.01     29.57 o 
   7   7   8      150.11       99.61     40.79 o 
   9   7   8       37.83       13.29     11.19 o 
  11   7   8      196.31      142.50     56.46 o 
  13   7   8       40.77       47.19     25.81 o 
  15   7   8      288.86      179.21     89.25 o 
 -18   8   8      386.99      200.67    147.58 o 
 -16   8   8       20.31        9.99     18.28 o 
 -14   8   8       65.79       52.65     34.08 o 
 -12   8   8        8.94        3.53     15.39 o 
 -10   8   8       80.07       53.73     41.86 o 
  -8   8   8      340.11      275.52     87.83 o 
  -6   8   8       50.78       48.70     35.23 o 
  -4   8   8       10.91       24.93     26.27 o 
  -2   8   8      332.71      387.29    136.85 o 
   0   8   8       14.76       19.64     19.46 o 
   2   8   8       12.96       22.22     17.66 o 
   4   8   8      254.29      174.61    111.65 o 
   6   8   8        6.34       15.57     15.14 o 
   8   8   8       26.23       39.18     23.56 o 
  10   8   8       89.04       55.19     29.19 o 
  12   8   8        6.53       19.90     14.14 o 
 -11   9   8       28.11       32.15     51.72 o 
  -9   9   8       13.89       21.09     26.09 o 
  -7   9   8      145.66       93.40     81.87 o 
  -5   9   8      356.99      276.74    120.85 o 
  -3   9   8      108.21       71.65     50.54 o 
  -1   9   8      507.27      470.20    203.75 o 
   1   9   8      471.18      411.99    146.15 o 
   3   9   8       51.99       21.33     18.22 o 
   5   9   8       38.73       29.38     26.09 o 
 -25   1   9      246.27      154.97    182.31 o 
 -23   1   9      116.02       88.59     81.42 o 
 -21   1   9      795.86      992.98    152.81 o 
 -19   1   9      945.52     1149.04     80.83 o 
 -17   1   9       31.89       19.44     18.51 o 
 -15   1   9      334.40      292.71     60.10 o 
 -13   1   9       60.27       62.98     27.47 o 
 -11   1   9       13.38       11.54      8.11 o 
  -9   1   9       10.93       17.03      9.25 o 
  -7   1   9      279.89      251.40     75.21 o 
  -5   1   9       31.86       17.76     12.57 o 
  -3   1   9       67.41       57.09     26.94 o 
  -1   1   9        0.55        5.69     10.24 o 
   1   1   9      157.97      158.36     69.63 o 
   3   1   9        9.33       14.52     14.21 o 
   5   1   9      448.96      466.61    112.16 o 
   7   1   9        1.31       18.80     16.71 o 
   9   1   9      118.42      120.43     51.70 o 
  11   1   9      245.27      214.93     79.09 o 
  13   1   9      875.37      942.71     74.09 o 
  15   1   9       48.54       35.77     21.75 o 
  17   1   9      205.57      135.92     56.21 o 
  19   1   9        2.57       13.79     18.23 o 
 -24   2   9       18.89       17.03     24.15 o 
 -22   2   9        8.09       14.33     18.83 o 
 -20   2   9       58.33       35.44     39.64 o 
 -18   2   9       99.42       70.02     53.73 o 
 -16   2   9       99.51       80.85     51.77 o 
 -14   2   9      187.05      141.54     81.19 o 
 -12   2   9      145.82       97.26     53.72 o 
 -10   2   9      104.28       78.36     44.32 o 
  -8   2   9      197.94      157.88     87.95 o 
  -6   2   9       14.37       10.97      9.16 o 
  -4   2   9       40.54       39.64     21.38 o 
  -2   2   9       35.35       32.47     17.87 o 
   0   2   9      668.76      680.56    105.68 o 
   2   2   9      192.70      172.20     65.17 o 
   4   2   9        4.42       12.82     11.21 o 
   6   2   9        0.32       12.35     11.09 o 
   8   2   9       33.67       31.17     20.79 o 
  10   2   9      101.28       87.13     32.17 o 
  12   2   9     1183.93     1218.08     76.18 o 
  14   2   9      819.96      795.33    106.98 o 
  16   2   9       34.70       15.73     19.52 o 
  18   2   9      100.43       56.79     27.64 o 
 -23   3   9       44.23       33.79     30.77 o 
 -21   3   9       22.86       12.54     13.84 o 
 -19   3   9       13.00       17.36     16.18 o 
 -17   3   9       15.63       16.33     18.12 o 
 -15   3   9        0.01        9.03      9.86 o 
 -13   3   9       74.91       50.13     39.15 o 
 -11   3   9      650.72      743.06     71.31 o 
  -9   3   9      201.95      146.13     81.65 o 
  -7   3   9      266.22      206.49     86.31 o 
  -5   3   9      168.21      103.42     38.16 o 
  -3   3   9        2.04        4.51     11.18 o 
  -1   3   9      280.72      238.33     90.51 o 
   1   3   9       64.44       57.16     25.55 o 
   3   3   9      678.53      711.02    114.47 o 
   5   3   9      210.99      178.87     67.95 o 
   7   3   9      389.63      201.78     55.12 o 
   9   3   9       22.89       16.85     16.59 o 
  11   3   9      438.54      397.04    119.71 o 
  13   3   9       32.92       20.02     17.99 o 
  15   3   9        4.00       14.83     14.57 o 
  17   3   9      296.63      210.69    115.30 o 
 -22   4   9       41.35       18.46     21.60 o 
 -20   4   9       70.86       45.31     27.38 o 
 -18   4   9       16.44        7.41     20.92 o 
 -16   4   9      630.98      565.65     97.37 o 
 -14   4   9      416.21      275.00    139.88 o 
 -12   4   9     1160.88     1119.86    115.95 o 
 -10   4   9     1098.43     1155.22     72.68 o 
  -8   4   9        0.80        0.38     16.65 o 
  -6   4   9       19.70       19.56     17.48 o 
  -4   4   9      419.77      419.71     58.12 o 
  -2   4   9       11.52       11.80     11.11 o 
   0   4   9       72.28       58.17     28.58 o 
   2   4   9        8.70       23.61     16.08 o 
   4   4   9      880.16      938.94     60.02 o 
   6   4   9      141.76      117.09     41.33 o 
   8   4   9     1837.98     1864.15     95.95 o 
  10   4   9      241.76      161.98     76.72 o 
  12   4   9      335.58      271.33    151.89 o 
  14   4   9      761.08      771.45    224.24 o 
  16   4   9        1.43        8.97     19.00 o 
 -21   5   9        1.63       18.92     22.87 o 
 -19   5   9        0.47       12.46     24.02 o 
 -17   5   9       79.74       59.35     48.70 o 
 -15   5   9      136.58       66.50     47.96 o 
 -13   5   9      281.52      173.55    125.79 o 
 -11   5   9       10.55        5.62     16.61 o 
  -9   5   9        3.26       12.91     15.42 o 
  -7   5   9       12.38       22.91     20.35 o 
  -5   5   9      105.18       85.28     59.80 o 
  -3   5   9        7.90        4.64     15.34 o 
  -1   5   9       14.68       19.41     14.81 o 
   1   5   9       90.61       70.11     29.21 o 
   3   5   9        1.05        8.05     12.13 o 
   5   5   9      738.82      796.22     67.56 o 
   7   5   9       19.35       10.68     10.64 o 
   9   5   9      834.20      804.82     94.34 o 
  11   5   9      633.10      505.15    116.88 o 
  13   5   9      809.12      868.90    254.07 o 
 -18   6   9       13.34       13.94     17.32 o 
 -16   6   9       99.95       55.50     31.45 o 
 -14   6   9        7.71        8.77     18.91 o 
 -12   6   9       26.56       14.29     19.00 o 
 -10   6   9        8.89       17.98     20.66 o 
  -8   6   9      104.83       69.32     39.10 o 
  -6   6   9       71.19       80.90     39.39 o 
  -4   6   9        0.10        8.49     11.73 o 
  -2   6   9      236.64      230.53    119.78 o 
   0   6   9       70.65       53.26     37.09 o 
   2   6   9        0.00        6.12     12.51 o 
   4   6   9       74.41       43.21     25.26 o 
   6   6   9       81.20       46.17     21.06 o 
   8   6   9      102.64       66.29     27.92 o 
  10   6   9       19.65       26.62     16.50 o 
 -13   7   9      108.30       90.02     54.51 o 
 -11   7   9        0.61        8.11     18.69 o 
  -9   7   9      197.93      105.82     67.96 o 
  -7   7   9      142.63       65.26     56.32 o 
  -5   7   9      624.51      597.23    172.16 o 
  -3   7   9      185.98      156.04     94.71 o 
  -1   7   9        2.35        4.78     15.91 o 
   1   7   9       16.61       12.98     15.81 o 
   3   7   9        1.79       12.10     13.55 o 
   5   7   9       28.19       13.88     14.19 o 
 -18   0  10      534.24      407.54    325.41 o 
 -16   0  10        2.04        8.96     26.76 o 
 -14   0  10       10.59        8.14     17.80 o 
 -12   0  10      841.54      873.60    201.97 o 
 -10   0  10      444.79      558.55    108.08 o 
  -8   0  10       84.74       56.19     65.27 o 
  -6   0  10        5.94       13.46     17.34 o 
  -4   0  10        0.26        9.43     13.95 o 
  -2   0  10       28.53       36.49     26.65 o 
   0   0  10      276.26      251.35    151.10 o 
   2   0  10      182.43      155.94    105.91 o 
   4   0  10      264.21      215.29    134.46 o 
   6   0  10       13.37       10.14     15.63 o 
   8   0  10       26.92       27.17     28.08 o 
  10   0  10       96.62       28.91     24.36 o 
 -17   1  10       15.60       16.64     18.03 o 
 -15   1  10     1015.40     1140.23    182.35 o 
 -13   1  10      249.56      150.03    113.77 o 
 -11   1  10      470.41      387.20     79.74 o 
  -9   1  10        0.17        3.70     12.46 o 
  -7   1  10      155.15      112.81     63.76 o 
  -5   1  10        8.43       14.25     12.96 o 
  -3   1  10        0.06       10.58     14.13 o 
  -1   1  10        4.83       16.50     16.23 o 
   1   1  10       25.24       25.03     14.53 o 
   3   1  10      264.03      174.22     97.71 o 
   5   1  10        0.99        3.00     14.19 o 
   7   1  10       35.96       21.56     16.83 o 
   9   1  10       33.82       25.01     15.70 o 
 -16   2  10      163.13       66.81     71.88 o 
 -14   2  10     1501.95     1734.85    167.60 o 
 -12   2  10      649.15      823.09    138.81 o 
 -10   2  10      220.74      121.74     93.37 o 
  -8   2  10      135.58       59.91     59.65 o 
  -6   2  10      136.57      118.04     48.76 o 
  -4   2  10      393.11      297.49     82.66 o 
  -2   2  10       44.41       40.09     24.46 o 
   0   2  10       48.67       29.13     15.07 o 
   2   2  10      259.28      184.07     97.39 o 
   4   2  10      536.69      541.60     95.22 o 
   6   2  10       17.46       11.80     13.76 o 
   8   2  10      550.90      296.32    123.95 o 
 -15   3  10      177.70      119.76    128.01 o 
 -13   3  10       35.22       38.13     29.88 o 
 -11   3  10        0.58       11.46     14.61 o 
  -9   3  10       12.09       16.28     15.43 o 
  -7   3  10       15.05       17.41     13.10 o 
  -5   3  10       11.44       17.29     16.62 o 
  -3   3  10       27.54       18.29     16.04 o 
  -1   3  10      198.67      142.66     78.80 o 
   1   3  10        1.90        9.75     11.79 o 
   3   3  10       15.82       12.48     16.78 o 
   5   3  10      759.38      673.50    163.61 o 
   7   3  10       30.81       26.70     23.04 o 
 -12   4  10      198.93      139.37    131.11 o 
 -10   4  10      272.33      164.44    125.71 o 
  -8   4  10       32.23       22.61     21.71 o 
  -6   4  10       11.37        8.39     10.11 o 
  -4   4  10      398.12      315.92    158.86 o 
  -2   4  10      349.85      277.73    149.56 o 
   0   4  10        0.19        1.58     15.48 o 
   2   4  10        7.79        6.48      7.71 o 
   4   4  10        0.40        9.01     10.90 o 
                                                 
